# Supplementary material for: Females and Males Contribute in Opposite Ways to the Evolution of Gene Order in Drosophila
Source: PLoS One. 2013 May 16;8(5):e64491. doi: 10.1371/journal.pone.0064491 (PMC3655977; doi:10.1371/journal.pone.0064491)
Supplement: Dataset S1 — Number of CNPs per OL. (XLSX) [file pone.0064491.s005.xlsx]

## Sheet: Dataset S1
Dataset S1. Number of CNPs per OL
Gene order stability definition1	OL2	Lam Ols3	OL coordinates in D. mel. (Release 5.48)2,4	Number of CNPs5 per OL6
				All CNPs	Deletions	Duplications
OLC	1		X:72457-96056	2	0	2
OLC	2		X:138094-139889	0	0	0
OLC	3		X:140011-148683	1	0	1
OLC	4		X:148909-158032	0	0	0
OLC	5		X:201717-364670	5	0	5
OLC	6	YES	X:173736-255278	4	0	4
OLC	7	YES	X:264064-370625	2	0	2
OLC	8		X:375895-381587	0	0	0
OLC	9		X:381972-387527	0	0	0
OLC	10		X:388933-390402	0	0	0
OLC	11		X:390504-403113	0	0	0
OLC	12		X:403451-424324	0	0	0
OLC	13	YES	X:424503-492184	2	0	2
OLC	14		X:504579-517084	2	0	2
OLC	15		X:519588-523495	0	0	0
OLC	16		X:523816-529760	0	0	0
OLC	17		X:529920-537793	1	0	1
OLC	18		X:538794-540419	0	0	0
OLC	19		X:541320-550075	0	0	0
OLC	20	YES	X:580873-652752	3	1	2
OLC	21		X:664061-684122	0	0	0
OLC	22		X:687201-695490	0	0	0
OLC	23		X:700109-826704	2	1	1
OLC	24		X:827159-839805	1	0	1
OLC	25	YES	X:840686-920736	2	1	1
OLC	26		X:920824-922323	0	0	0
OLC	27	YES	X:906812-1096954	7	0	7
OLC	28	YES	X:1097812-1105886	0	0	0
OLC	29		X:1130906-1133917	0	0	0
OLC	30		X:1136773-1168682	0	0	0
OLC	31		X:1183746-1216427	1	0	1
OLC	32		X:1216546-1223471	0	0	0
OLC	33		X:1223551-1232255	0	0	0
OLC	34		X:1236118-1243390	0	0	0
OLC	35		X:1243920-1248014	0	0	0
OLC	36		X:1248076-1250513	1	0	1
OLC	37		X:1250521-1251646	0	0	0
OLC	38		X:1263311-1264209	0	0	0
OLC	39		X:1264581-1274509	1	0	1
OLC	40		X:1274949-1286876	2	0	2
OLC	41		X:1287087-1291370	1	0	1
OLC	42		X:1303102-1351087	2	0	2
OLC	43		X:1351208-1354650	1	0	1
OLC	44		X:1354840-1360465	0	0	0
OLC	45		X:1360786-1370963	0	0	0
OLC	46		X:1371127-1375455	0	0	0
OLC	47		X:1375830-1406832	0	0	0
OLC	48		X:1417587-1558902	5	0	5
OLC	49		X:1559088-1563330	0	0	0
OLC	50		X:1563603-1589922	0	0	0
OLC	51	YES	X:1602971-1682100	0	0	0
OLC	52		X:1667752-1747700	2	0	2
OLC	53		X:1751922-1759868	0	0	0
OLC	54		X:1759942-1766384	0	0	0
OLC	55		X:1767896-1770514	0	0	0
OLC	56		X:1770739-1771303	0	0	0
OLC	57		X:1771350-1773807	0	0	0
OLC	58		X:1774315-1795944	0	0	0
OLC	59		X:1796045-1802860	0	0	0
OLC	60		X:1802246-1816917	0	0	0
OLC	61		X:1817014-1821557	0	0	0
OLC	62		X:1821716-1835569	0	0	0
OLC	63		X:1835973-1903397	1	0	1
OLC	64		X:1904893-1918108	2	0	2
OLC	65	YES	X:1918789-1959169	1	0	1
OLC	66		X:1966446-1969933	0	0	0
OLC	67		X:1970999-1974438	0	0	0
OLC	68		X:1974643-2009734	0	0	0
OLC	69		X:2020243-2043680	0	0	0
OLC	70		X:2044135-2053016	0	0	0
OLC	71		X:2053175-2066314	0	0	0
OLC	72		X:2067448-2069346	0	0	0
OLC	73		X:2075127-2078688	0	0	0
OLC	74		X:2081853-2116492	1	0	1
OLC	75		X:2117787-2119002	0	0	0
OLC	76		X:2119329-2136068	0	0	0
OLC	77		X:2136137-2148167	0	0	0
OLC	78		X:2148432-2156560	0	0	0
OLC	79		X:2156873-2220250	1	0	1
OLC	80		X:2189917-2238682	1	0	1
OLC	81	YES	X:2238980-2304932	3	1	2
OLC	82	YES	X:2338200-2479732	5	2	3
OLC	83		X:2480010-2482250	0	0	0
OLC	84		X:2482534-2492638	0	0	0
OLC	85		X:2498230-2504369	0	0	0
OLC	86		X:2511791-2516173	0	0	0
OLC	87		X:2518837-2571879	0	0	0
OLC	88		X:2574232-2576965	0	0	0
OLC	89		X:2579613-2592248	1	0	1
OLC	90		X:2592737-2597809	0	0	0
OLC	91		X:2598609-2601450	0	0	0
OLC	92		X:2602717-2607990	0	0	0
OLC	93		X:2608114-2614358	0	0	0
OLC	94		X:2618319-2620614	0	0	0
OLC	95		X:2620740-2621522	0	0	0
OLC	96		X:2621733-2628442	0	0	0
OLC	97	YES	X:2628277-3028565	19	3	16
OLC	98		X:3028905-3067173	2	0	2
OLC	99	YES	X:3067409-3237800	16	5	11
OLC	100		X:3267192-3358077	2	0	2
OLC	101		X:3359770-3379411	1	1	0
OLC	102	YES	X:3379683-3466033	2	1	1
OLC	103		X:3465489-3467655	0	0	0
OLC	104		X:3468569-3565535	1	1	0
OLC	105		X:3565834-3613665	2	1	1
OLC	106		X:3614040-3683803	1	0	1
OLC	107		X:3687256-3705073	1	0	1
OLC	108		X:3705684-3751658	0	0	0
OLC	109		X:3756996-3774329	0	0	0
OLC	110		X:3774777-3784520	0	0	0
OLC	111	YES	X:3785530-3834039	3	2	1
OLC	112		X:3839289-3848138	1	0	1
OLC	113		X:3859459-3862597	0	0	0
OLC	114		X:3970107-3995068	1	0	1
OLC	115		X:3997047-3998230	0	0	0
OLC	116		X:3998377-4022980	2	0	2
OLC	117		X:4025250-4026866	0	0	0
OLC	118	YES	X:4026919-4216234	6	4	2
OLC	119		X:4216659-4258913	1	1	0
OLC	120	YES	X:4260452-4434669	4	3	1
OLC	121		X:4434941-4438530	0	0	0
OLC	122		X:4438648-4442802	0	0	0
OLC	123		X:4443103-4445911	0	0	0
OLC	124		X:4446000-4448226	0	0	0
OLC	125		X:4452105-4520256	1	1	0
OLC	126		X:4530351-4543865	0	0	0
OLC	127		X:4544054-4552292	0	0	0
OLC	128		X:4552191-4573619	0	0	0
OLC	129		X:4574433-4580904	0	0	0
OLC	130	YES	X:4596305-4799908	5	2	3
OLC	131		X:4800945-4808994	0	0	0
OLC	132		X:4809313-4815681	1	0	1
OLC	133		X:4820697-4832133	1	0	1
OLC	134		X:4833165-4964962	1	1	0
OLC	135		X:4965060-4978801	0	0	0
OLC	136	YES	X:4979866-5202970	6	2	4
OLC	137		X:5203280-5205921	0	0	0
OLC	138		X:5206406-5213104	0	0	0
OLC	139		X:5212961-5216759	0	0	0
OLC	140		X:5217881-5226468	0	0	0
OLC	141	YES	X:5226532-5298760	1	0	1
OLC	142		X:5299265-5314896	2	0	2
OLC	143		X:5315563-5320941	0	0	0
OLC	144	YES	X:5321550-5390082	2	1	1
OLC	145		X:5394298-5396608	0	0	0
OLC	146		X:5411294-5412803	1	1	0
OLC	147		X:5422960-5506266	4	1	3
OLC	148		X:5508587-5512834	0	0	0
OLC	149		X:5513169-5516591	0	0	0
OLC	150		X:5519709-5556875	0	0	0
OLC	151		X:5558661-5587117	1	0	1
OLC	152		X:5586978-5589239	0	0	0
OLC	153		X:5592590-5611811	2	1	1
OLC	154		X:5614960-5646110	1	1	0
OLC	155		X:5646542-5658231	2	0	2
OLC	156		X:5658608-5683609	0	0	0
OLC	157		X:5764874-5767397	0	0	0
OLC	158		X:5767868-5770884	0	0	0
OLC	159		X:5771029-5777433	0	0	0
OLC	160	YES	X:5794894-5907211	2	0	2
OLC	161		X:5931909-5944414	0	0	0
OLC	162		X:5944861-5959679	0	0	0
OLC	163		X:5961993-5998006	0	0	0
OLC	164	YES	X:5998118-6119196	4	1	3
OLC	165		X:6119680-6127199	0	0	0
OLC	166		X:6131350-6149381	0	0	0
OLC	167		X:6149841-6151629	0	0	0
OLC	168		X:6151701-6173305	0	0	0
OLC	169		X:6178504-6182027	0	0	0
OLC	170		X:6182156-6185276	0	0	0
OLC	171		X:6185058-6189148	0	0	0
OLC	172		X:6189424-6193006	1	0	1
OLC	173		X:6193084-6195303	0	0	0
OLC	174		X:6198023-6237764	1	0	1
OLC	175		X:6241136-6244432	0	0	0
OLC	176		X:6244662-6255226	0	0	0
OLC	177		X:6255529-6257343	0	0	0
OLC	178		X:6259982-6266948	0	0	0
OLC	179		X:6317156-6418356	6	0	6
OLC	180		X:6422981-6484679	0	0	0
OLC	181		X:6484809-6490989	0	0	0
OLC	182		X:6491078-6548279	0	0	0
OLC	183		X:6548649-6568002	0	0	0
OLC	184		X:6568422-6577729	0	0	0
OLC	185		X:6577831-6581047	0	0	0
OLC	186		X:6581629-6613412	0	0	0
OLC	187		X:6614508-6638290	2	2	0
OLC	188		X:6665269-6697626	2	1	1
OLC	189		X:6697720-6714948	0	0	0
OLC	190		X:6715052-6716873	1	0	1
OLC	191		X:6717237-6718236	0	0	0
OLC	192		X:6718671-6737953	0	0	0
OLC	193		X:6738376-6743520	0	0	0
OLC	194		X:6743806-6746671	0	0	0
OLC	195		X:6762541-6775258	0	0	0
OLC	196		X:6802310-6862746	4	0	4
OLC	197		X:6863950-6867443	1	0	1
OLC	198		X:6867648-6905178	2	0	2
OLC	199		X:6905390-6907695	0	0	0
OLC	200	YES	X:6916418-6960085	1	1	0
OLC	201		X:6963446-6992089	1	0	1
OLC	202		X:6992611-6996333	0	0	0
OLC	203		X:6996352-6998524	0	0	0
OLC	204		X:7031777-7299793	5	2	3
OLC	205		X:7180391-7185337	0	0	0
OLC	206		X:7201974-7217798	2	2	0
OLC	207		X:7218251-7222839	0	0	0
OLC	208	YES	X:7231403-7572892	8	1	7
OLC	209		X:7576371-7603418	0	0	0
OLC	210		X:7606816-7611961	0	0	0
OLC	211		X:7616167-7628730	0	0	0
OLC	212		X:7628956-7630789	0	0	0
OLC	213		X:7630926-7660859	1	1	0
OLC	214		X:7720474-7778059	1	0	1
OLC	215		X:7783099-7787829	0	0	0
OLC	216		X:7788070-7797676	0	0	0
OLC	217		X:7798186-7814164	0	0	0
OLC	218		X:7814442-7815999	0	0	0
OLC	219		X:7816191-7825415	0	0	0
OLC	220		X:7825778-7828710	0	0	0
OLC	221		X:7828931-7862269	0	0	0
OLC	222		X:7847885-7880118	1	1	0
OLC	223		X:7931969-7955469	1	0	1
OLC	224		X:7955680-7964270	0	0	0
OLC	225		X:7964277-7969508	0	0	0
OLC	226		X:7969910-7988097	0	0	0
OLC	227		X:7990610-7996087	0	0	0
OLC	228		X:7996613-8010177	0	0	0
OLC	229		X:8011096-8015153	0	0	0
OLC	230		X:8015309-8036301	0	0	0
OLC	231		X:8036583-8037638	0	0	0
OLC	232		X:8037937-8039635	0	0	0
OLC	233		X:8039872-8042529	0	0	0
OLC	234		X:8042816-8056825	0	0	0
OLC	235		X:8060974-8134507	0	0	0
OLC	236		X:8134717-8145742	0	0	0
OLC	237		X:8146705-8283537	1	1	0
OLC	238		X:8292973-8301296	0	0	0
OLC	239		X:8303305-8327044	0	0	0
OLC	240		X:8327120-8330833	0	0	0
OLC	241		X:8331113-8411062	6	6	0
OLC	242		X:8454662-8464981	0	0	0
OLC	243		X:8468337-8482561	0	0	0
OLC	244		X:8486086-8544714	0	0	0
OLC	245		X:8571096-8574946	0	0	0
OLC	246		X:8575584-8582793	0	0	0
OLC	247		X:8582660-8606515	1	1	0
OLC	248		X:8608969-8614276	0	0	0
OLC	249		X:8614555-8766807	4	2	2
OLC	250	YES	X:8767045-8923509	4	2	2
OLC	251		X:8924238-8976779	0	0	0
OLC	252		X:8976964-8979900	0	0	0
OLC	253		X:8983546-8997756	0	0	0
OLC	254		X:8998042-9000637	0	0	0
OLC	255		X:9001070-9029073	1	0	1
OLC	256		X:9036585-9043104	0	0	0
OLC	257		X:9043342-9046009	0	0	0
OLC	258		X:9050962-9052548	0	0	0
OLC	259		X:9052655-9054018	0	0	0
OLC	260		X:9054157-9056123	0	0	0
OLC	261		X:9057288-9086581	2	0	2
OLC	262		X:9086702-9090447	0	0	0
OLC	263		X:9090839-9096770	1	0	1
OLC	264		X:9100153-9111401	0	0	0
OLC	265		X:9111688-9117290	0	0	0
OLC	266		X:9119489-9141369	0	0	0
OLC	267		X:9141375-9149853	0	0	0
OLC	268		X:9150210-9161731	0	0	0
OLC	269		X:9164634-9166922	1	0	1
OLC	270		X:9167450-9177150	0	0	0
OLC	271		X:9178682-9213256	1	0	1
OLC	272		X:9223049-9445262	12	4	8
OLC	273		X:9445638-9450577	0	0	0
OLC	274		X:9452698-9474008	1	0	1
OLC	275		X:9479923-9483846	0	0	0
OLC	276		X:9495067-9500002	0	0	0
OLC	277		X:9500396-9502917	0	0	0
OLC	278		X:9502979-9553178	5	0	5
OLC	279		X:9553129-9581099	1	0	1
OLC	280		X:9588219-9650237	2	1	1
OLC	281	YES	X:9672775-9903886	8	4	4
OLC	282		X:9911694-9949531	1	0	1
OLC	283	YES	X:9949662-9976523	0	0	0
OLC	284		X:9980566-10106407	1	0	1
OLC	285		X:10158266-10219990	2	1	1
OLC	286	YES	X:10224193-10279182	0	0	0
OLC	287		X:10279993-10372526	0	0	0
OLC	288		X:10372866-10375977	1	0	1
OLC	289		X:10376061-10381238	0	0	0
OLC	290		X:10384102-10489849	1	1	0
OLC	291		X:10490110-10604900	2	1	1
OLC	292		X:10605196-10638938	3	0	3
OLC	293		X:10638535-10662368	0	0	0
OLC	294		X:10681902-10716815	0	0	0
OLC	295		X:10726785-10751446	1	0	1
OLC	296		X:10751688-10760279	1	0	1
OLC	297		X:10763320-10771840	0	0	0
OLC	298		X:10772087-10793335	0	0	0
OLC	299		X:10799800-10823745	2	1	1
OLC	300	YES	X:10824970-10986127	7	2	5
OLC	301		X:10986525-11002181	1	0	1
OLC	302		X:11006428-11023120	0	0	0
OLC	303		X:11023395-11042622	0	0	0
OLC	304		X:11043477-11047945	0	0	0
OLC	305	YES	X:11048434-11216379	6	3	3
OLC	306		X:11218331-11228107	0	0	0
OLC	307		X:11243091-11262130	3	0	3
OLC	308		X:11262478-11263216	0	0	0
OLC	309		X:11263698-11303809	0	0	0
OLC	310		X:11307533-11311436	0	0	0
OLC	311		X:11316888-11348371	0	0	0
OLC	312		X:11348819-11377138	0	0	0
OLC	313		X:11387203-11449079	6	0	6
OLC	314		X:11456806-11464355	0	0	0
OLC	315		X:11464654-11467673	0	0	0
OLC	316		X:11467764-11470653	0	0	0
OLC	317		X:11493874-11500034	0	0	0
OLC	318		X:11500322-11505682	0	0	0
OLC	319		X:11506050-11513981	2	0	2
OLC	320		X:11516048-11571371	1	0	1
OLC	321		X:11571377-11572622	0	0	0
OLC	322		X:11572965-11588773	0	0	0
OLC	323		X:11589145-11609598	0	0	0
OLC	324		X:11610821-11613927	0	0	0
OLC	325		X:11614278-11686286	1	0	1
OLC	326		X:11686566-11710565	0	0	0
OLC	327		X:11710931-11731493	3	0	3
OLC	328		X:11733641-11740132	0	0	0
OLC	329		X:11745165-11746563	0	0	0
OLC	330		X:11746725-11748964	0	0	0
OLC	331		X:11749055-11758517	0	0	0
OLC	332	YES	X:11758684-11762917	0	0	0
OLC	333		X:11906467-11923061	0	0	0
OLC	334	YES	X:11926665-12229249	1	0	1
OLC	335	YES	X:12267151-12357141	4	2	2
OLC	336		X:12358132-12371539	2	1	1
OLC	337		X:12381006-12410580	2	1	1
OLC	340		X:12463202-12486226	0	0	0
OLC	341		X:12486588-12489668	0	0	0
OLC	342		X:12490080-12505632	0	0	0
OLC	343		X:12505947-12525144	1	0	1
OLC	344		X:12553395-12576587	0	0	0
OLC	345		X:12578236-12643818	2	0	2
OLC	346		X:12651069-12666884	0	0	0
OLC	347	YES	X:12670605-12790864	2	0	2
OLC	348		X:12791536-12797550	0	0	0
OLC	349		X:12797778-12803631	1	0	1
OLC	350	YES	X:12803986-12868000	1	0	1
OLC	351		X:12868716-12970156	3	0	3
OLC	352	YES	X:12973240-12989770	0	0	0
OLC	353		X:12990125-13006475	0	0	0
OLC	354		X:13009170-13022827	0	0	0
OLC	355		X:13023053-13024324	0	0	0
OLC	356		X:13025571-13028598	0	0	0
OLC	357		X:13049073-13053611	0	0	0
OLC	358		X:13053739-13088406	2	0	2
OLC	359		X:13106366-13108008	1	0	1
OLC	360		X:13108442-13156521	3	1	2
OLC	361		X:13156720-13179354	1	0	1
OLC	362		X:13180049-13181774	0	0	0
OLC	363		X:13182396-13190684	0	0	0
OLC	364		X:13191130-13193943	0	0	0
OLC	365		X:13198915-13223350	0	0	0
OLC	366		X:13223881-13264505	3	1	2
OLC	367		X:13264639-13274193	1	1	0
OLC	368		X:13274738-13295262	0	0	0
OLC	369		X:13303402-13307107	1	1	0
OLC	370	YES	X:13339939-13496536	3	0	3
OLC	371		X:13499716-13506009	0	0	0
OLC	372		X:13616279-13621146	0	0	0
OLC	373		X:13621237-13638716	0	0	0
OLC	374		X:13639610-13650859	1	1	0
OLC	375		X:13651212-13655200	0	0	0
OLC	376		X:13656785-13673521	0	0	0
OLC	377		X:13673951-13676203	0	0	0
OLC	378		X:13676492-13677414	0	0	0
OLC	379		X:13677782-13705526	0	0	0
OLC	380		X:13705717-13706903	0	0	0
OLC	381		X:13707165-13724347	0	0	0
OLC	382		X:13724774-14093996	12	4	8
OLC	383		X:14094211-14094940	0	0	0
OLC	384		X:14095405-14119917	1	0	1
OLC	385		X:14120324-14128085	0	0	0
OLC	386		X:14128439-14131956	0	0	0
OLC	387		X:14132022-14136852	0	0	0
OLC	388		X:14137719-14171207	1	1	0
OLC	389	YES	X:14171862-14477015	9	1	8
OLC	390		X:14726671-14732230	0	0	0
OLC	391	YES	X:14733407-14846042	9	5	4
OLC	392		X:14849510-14904022	2	1	1
OLC	393	YES	X:14904716-14960419	0	0	0
OLC	394		X:14965489-14978688	0	0	0
OLC	395		X:14979194-14979860	0	0	0
OLC	396	YES	X:14980171-15166438	6	5	1
OLC	397		X:15187064-15213107	2	0	2
OLC	398		X:15222379-15227034	1	0	1
OLC	399		X:15227343-15244054	3	0	3
OLC	400		X:15245315-15343916	1	1	0
OLC	401		X:15344294-15356368	0	0	0
OLC	402		X:15356755-15369433	1	0	1
OLC	403		X:15376410-15380645	0	0	0
OLC	404		X:15380955-15404816	0	0	0
OLC	405		X:15404910-15448311	0	0	0
OLC	406		X:15466109-15468618	0	0	0
OLC	407		X:15471019-15476905	0	0	0
OLC	408		X:15477194-15484961	1	1	0
OLC	409		X:15497396-15527467	0	0	0
OLC	410		X:15562095-15597798	0	0	0
OLC	411		X:15598158-15604631	0	0	0
OLC	412		X:15605128-15606219	0	0	0
OLC	413		X:15608148-15631153	1	0	1
OLC	414		X:15631526-15632987	0	0	0
OLC	415		X:15633275-15640240	0	0	0
OLC	416		X:16316877-16331531	1	0	1
OLC	417		X:16333180-16335313	0	0	0
OLC	418		X:16335466-16339400	0	0	0
OLC	419		X:16339528-16421447	2	1	1
OLC	420		X:16481906-16482963	0	0	0
OLC	421		X:16483035-16487462	0	0	0
OLC	422		X:16490559-16493254	0	0	0
OLC	423		X:16504737-16508889	0	0	0
OLC	424		X:16509061-16515619	0	0	0
OLC	425		X:16519142-16531452	0	0	0
OLC	426		X:16531912-16534447	0	0	0
OLC	427		X:16534938-16543730	0	0	0
OLC	428		X:16547253-16549045	0	0	0
OLC	429		X:16549412-16563110	0	0	0
OLC	430		X:16573330-16577928	0	0	0
OLC	431		X:16605336-16645943	0	0	0
OLC	432		X:16646222-16677467	0	0	0
OLC	433		X:16677987-16681011	0	0	0
OLC	434		X:16681789-16690789	0	0	0
OLC	435		X:16690931-16694741	0	0	0
OLC	436		X:16697706-16699787	0	0	0
OLC	437		X:16700101-16720527	0	0	0
OLC	440		X:16985887-16999885	0	0	0
OLC	441		X:17001626-17030021	0	0	0
OLC	442		X:17030018-17042287	1	1	0
OLC	443		X:17043071-17053339	2	0	2
OLC	444	YES	X:17054039-17176744	7	1	6
OLC	445		X:17179736-17196011	0	0	0
OLC	446		X:17196509-17199511	0	0	0
OLC	447		X:17208614-17346576	5	1	4
OLC	448		X:17350590-17463261	7	4	3
OLC	449		X:17465887-17473262	0	0	0
OLC	450		X:17517247-17526053	0	0	0
OLC	451		X:17526122-17530075	1	0	1
OLC	452		X:17530314-17546595	0	0	0
OLC	453		X:17546794-17563404	0	0	0
OLC	454		X:17563241-17603691	1	1	0
OLC	455		X:17604178-17645718	6	5	1
OLC	456	YES	X:17663416-17721553	3	2	1
OLC	457		X:17739021-17741977	0	0	0
OLC	458		X:17742143-17754833	0	0	0
OLC	459		X:17755035-17781240	0	0	0
OLC	460		X:17793735-17801317	0	0	0
OLC	461	YES	X:17801720-17957278	2	2	0
OLC	462		X:17958635-17984542	0	0	0
OLC	463		X:17985281-17986889	0	0	0
OLC	464		X:17987194-17991446	0	0	0
OLC	465		X:17991591-17995356	0	0	0
OLC	466		X:17996003-17997515	0	0	0
OLC	467		X:17999601-18010858	1	1	0
OLC	468		X:18024425-18031718	0	0	0
OLC	469		X:18049402-18273887	12	8	4
OLC	470		X:18275580-18279228	0	0	0
OLC	471	YES	X:18281965-18380954	2	2	0
OLC	472		X:18381681-18393902	0	0	0
OLC	473		X:18399914-18511622	5	4	1
OLC	474		X:18529675-18547124	0	0	0
OLC	475		X:18547425-18586778	0	0	0
OLC	476		X:18601527-18677527	0	0	0
OLC	477		X:18724624-18736934	0	0	0
OLC	478		X:18737696-18751484	0	0	0
OLC	479		X:18752236-18757809	0	0	0
OLC	480		X:18757983-18778108	1	0	1
OLC	481		X:18778535-18781655	0	0	0
OLC	482	YES	X:18788540-19064675	16	4	12
OLC	483		X:19071030-19073988	0	0	0
OLC	484		X:19082068-19090070	0	0	0
OLC	485		X:19090091-19095810	0	0	0
OLC	486		X:19096672-19105542	0	0	0
OLC	487		X:19107289-19135873	0	0	0
OLC	488		X:19137666-19146078	0	0	0
OLC	489		X:19146144-19155259	0	0	0
OLC	490		X:19155853-19167313	0	0	0
OLC	491		X:19167382-19170931	0	0	0
OLC	492		X:19171209-19174382	0	0	0
OLC	493		X:19175416-19216098	1	1	0
OLC	494	YES	X:19247218-19385984	1	1	0
OLC	495		X:19386454-19388434	0	0	0
OLC	496		X:19388453-19415843	0	0	0
OLC	497		X:19415962-19441515	0	0	0
OLC	498		X:19455373-19459629	1	0	1
OLC	499		X:19460052-19473841	0	0	0
OLC	500		X:19492064-19495883	0	0	0
OLC	501		X:19499191-19509650	0	0	0
OLC	502		X:19510229-19512570	0	0	0
OLC	503		X:19515483-19517107	0	0	0
OLC	504		X:19517147-19519762	0	0	0
OLC	505		X:19519738-19538528	0	0	0
OLC	506		X:19538561-19560908	2	1	1
OLC	507		X:19561266-19566385	0	0	0
OLC	508		X:19566345-19577549	0	0	0
OLC	509		X:19577781-19587531	0	0	0
OLC	510		X:19588010-19593971	0	0	0
OLC	511		X:19593853-19624232	0	0	0
OLC	512		X:19625037-19638371	0	0	0
OLC	513		X:19638464-19639780	0	0	0
OLC	514		X:19640090-19644204	0	0	0
OLC	515		X:19644803-19656873	0	0	0
OLC	516		X:19660978-19746092	4	4	0
OLC	517		X:19746249-19753412	0	0	0
OLC	518		X:19760179-19802141	4	0	4
OLC	519	YES	X:19852425-20059863	13	7	6
OLC	520		X:20060706-20065559	0	0	0
OLC	521	YES	X:20099034-20122516	1	0	1
OLC	522		X:20122451-20201399	3	1	2
OLC	523		X:20262478-20264807	0	0	0
OLC	524		X:20265505-20295045	2	0	2
OLC	525		X:20295007-20297429	0	0	0
OLC	526		X:20297536-20298104	0	0	0
OLC	527		X:20298562-20300626	0	0	0
OLC	528		X:20300708-20304237	0	0	0
OLC	529		X:20304977-20395953	4	1	3
OLC	530	YES	X:20404788-20899373	21	6	15
OLC	531		X:20920991-20925143	0	0	0
OLC	532	YES	X:20924990-20987534	5	5	0
OLC	533		X:20988186-21011281	1	1	0
OLC	534		X:21076337-21188549	0	0	0
OLC	535		X:21187087-21195060	0	0	0
OLC	536		X:21195072-21216117	0	0	0
OLC	537		X:21216375-21220870	0	0	0
OLC	538		X:21221307-21228939	0	0	0
OLC	539		X:21229303-21256188	2	2	0
OLC	540		X:21259986-21328761	4	3	1
OLC	541		X:21471627-21479947	0	0	0
OLC	542		X:21851573-21853299	0	0	0
OLC	543		X:21853392-21873857	0	0	0
OLC	544		X:21876687-21883863	1	1	0
OLC	545		X:21884237-21889294	0	0	0
OLC	546		X:21889016-21946108	2	1	1
OLC	547		2L:9839-21376	2	0	2
OLC	548		2L:102380-104142	0	0	0
OLC	549		2L:103962-114432	2	0	2
OLC	550		2L:116970-153300	1	0	1
OLC	551		2L:114726-158664	2	0	2
OLC	552		2L:159032-207297	4	0	4
OLC	553		2L:207179-252373	3	0	3
OLC	554		2L:277587-294681	0	0	0
OLC	555		2L:295122-305233	0	0	0
OLC	556	YES	2L:305935-357874	2	0	2
OLC	557	YES	2L:378112-402198	0	0	0
OLC	558		2L:404305-407969	0	0	0
OLC	559		2L:408030-418536	0	0	0
OLC	560		2L:418434-421450	0	0	0
OLC	561		2L:421771-453024	0	0	0
OLC	562		2L:453108-540560	1	0	1
OLC	563		2L:540599-544653	0	0	0
OLC	564		2L:545129-560310	0	0	0
OLC	565		2L:559612-568121	0	0	0
OLC	566		2L:568340-594810	1	0	1
OLC	567	YES	2L:640021-790798	0	0	0
OLC	568		2L:811584-833241	0	0	0
OLC	569		2L:833584-868354	0	0	0
OLC	570		2L:868673-869857	0	0	0
OLC	571	YES	2L:870465-958098	3	0	3
OLC	572		2L:1008378-1077815	0	0	0
OLC	573		2L:1077948-1080803	0	0	0
OLC	574		2L:1080911-1112694	0	0	0
OLC	575		2L:1112941-1158262	1	1	0
OLC	576		2L:1158661-1170079	1	0	1
OLC	577	YES	2L:1170181-1502904	9	2	7
OLC	578		2L:1517533-1614160	3	1	2
OLC	579		2L:1651258-1704682	1	0	1
OLC	580		2L:1704902-1710421	0	0	0
OLC	581		2L:1710462-1724388	2	1	1
OLC	582		2L:1724768-1752122	1	1	0
OLC	583	YES	2L:1752308-1944289	3	0	3
OLC	584		2L:1945815-1987758	1	1	0
OLC	585		2L:1988290-1988940	0	0	0
OLC	586	YES	2L:1997102-2009072	0	0	0
OLC	587	YES	2L:2009859-2109878	2	0	2
OLC	588		2L:2130813-2137296	0	0	0
OLC	589		2L:2137350-2145187	0	0	0
OLC	590		2L:2145297-2155389	0	0	0
OLC	591		2L:2155753-2214211	2	1	1
OLC	592		2L:2214972-2217246	0	0	0
OLC	593		2L:2217290-2239384	0	0	0
OLC	594	YES	2L:2239414-2374627	5	2	3
OLC	595		2L:2374713-2380506	0	0	0
OLC	596		2L:2381097-2417965	0	0	0
OLC	597		2L:2420830-2573037	2	1	1
OLC	598	YES	2L:2575280-2763889	2	0	2
OLC	599		2L:2763416-2767845	0	0	0
OLC	600		2L:2768590-2770069	0	0	0
OLC	601	YES	2L:2770135-2799979	0	0	0
OLC	602		2L:2805261-2812376	0	0	0
OLC	603	YES	2L:2814336-2848997	1	1	0
OLC	604		2L:2848989-2857029	0	0	0
OLC	605		2L:2857164-2878232	1	1	0
OLC	606		2L:2878344-2879001	0	0	0
OLC	607		2L:2880704-2885850	0	0	0
OLC	608		2L:2885929-2968434	2	0	2
OLC	609		2L:2969773-2972676	0	0	0
OLC	610		2L:2972892-2978500	1	0	1
OLC	611		2L:2979562-2992759	1	0	1
OLC	612		2L:2992870-2998726	0	0	0
OLC	613		2L:2999286-3021506	0	0	0
OLC	614		2L:3023226-3026439	0	0	0
OLC	615		2L:3026252-3030616	0	0	0
OLC	616	YES	2L:3030539-3039812	1	0	1
OLC	617		2L:3039976-3041890	0	0	0
OLC	618		2L:3043895-3068177	1	1	0
OLC	619		2L:3068345-3144786	1	0	1
OLC	620		2L:3144953-3159643	1	1	0
OLC	621		2L:3159950-3162399	0	0	0
OLC	622		2L:3163645-3169462	0	0	0
OLC	623	YES	2L:3304100-3373372	0	0	0
OLC	624		2L:3373567-3376737	0	0	0
OLC	625		2L:3377002-3447591	3	2	1
OLC	626		2L:3449686-3457058	1	0	1
OLC	627		2L:3457329-3466111	0	0	0
OLC	628		2L:3466162-3479612	1	1	0
OLC	629		2L:3480755-3530317	0	0	0
OLC	630		2L:3530789-3784121	3	2	1
OLC	631		2L:3787167-3802509	0	0	0
OLC	632		2L:3810801-3867507	1	1	0
OLC	633	YES	2L:3867697-4198071	9	7	2
OLC	634		2L:4198404-4221796	0	0	0
OLC	635		2L:4224650-4228552	0	0	0
OLC	636		2L:4257572-4345776	0	0	0
OLC	637		2L:4352975-4380716	0	0	0
OLC	638		2L:4380722-4382735	0	0	0
OLC	639		2L:4382925-4387356	0	0	0
OLC	640		2L:4388327-4393876	0	0	0
OLC	641		2L:4394196-4446765	2	1	1
OLC	642		2L:4446670-4448635	0	0	0
OLC	643		2L:4449295-4453038	0	0	0
OLC	644		2L:4453169-4454453	0	0	0
OLC	645		2L:4454626-4456807	0	0	0
OLC	646		2L:4457186-4458364	0	0	0
OLC	647		2L:4458595-4459602	0	0	0
OLC	648		2L:4459870-4463447	0	0	0
OLC	649	YES	2L:4465174-4794040	9	4	5
OLC	650		2L:4794549-4796581	0	0	0
OLC	651		2L:4796600-4801923	0	0	0
OLC	652		2L:4813009-4818245	0	0	0
OLC	653		2L:4821774-4830693	1	1	0
OLC	654		2L:4830846-4835300	0	0	0
OLC	655		2L:4835335-4847295	0	0	0
OLC	656		2L:4847766-4903889	1	0	1
OLC	657		2L:4903865-4936450	0	0	0
OLC	658		2L:4942742-4949784	0	0	0
OLC	659		2L:4955509-4958292	0	0	0
OLC	660		2L:4958411-4965430	0	0	0
OLC	661		2L:4966367-4968935	0	0	0
OLC	662		2L:4969004-4973852	1	0	1
OLC	663		2L:4971702-4973687	0	0	0
OLC	664		2L:4973976-4977023	0	0	0
OLC	665		2L:4977312-4979379	0	0	0
OLC	666		2L:4979513-4992702	0	0	0
OLC	667		2L:4992808-5009720	1	1	0
OLC	668		2L:5010922-5053094	2	0	2
OLC	669		2L:5052843-5059790	0	0	0
OLC	670		2L:5060815-5070750	0	0	0
OLC	671		2L:5070957-5093592	1	0	1
OLC	672		2L:5094012-5095725	0	0	0
OLC	673		2L:5096227-5100202	0	0	0
OLC	674		2L:5100877-5207002	7	2	5
OLC	675		2L:5271728-5326683	1	1	0
OLC	676		2L:5327241-5338073	1	1	0
OLC	677		2L:5339132-5365760	1	0	1
OLC	678	YES	2L:5404342-5519889	3	1	2
OLC	679		2L:5520135-5523877	0	0	0
OLC	680		2L:5525905-5552756	1	0	1
OLC	681	YES	2L:5552843-5723791	7	5	2
OLC	682	YES	2L:5724656-5762420	2	0	2
OLC	683		2L:5762553-5800173	0	0	0
OLC	684	YES	2L:5800517-5904674	4	3	1
OLC	685		2L:5907169-6012338	4	3	1
OLC	686		2L:6013057-6036937	2	2	0
OLC	687		2L:6036997-6073961	1	1	0
OLC	688		2L:6081808-6127653	0	0	0
OLC	689	YES	2L:6127872-6455934	8	3	5
OLC	690		2L:6456035-6465669	1	1	0
OLC	691		2L:6468538-6476972	0	0	0
OLC	692		2L:6477182-6526996	1	1	0
OLC	693		2L:6527447-6564396	0	0	0
OLC	694		2L:6564363-6566587	0	0	0
OLC	695		2L:6568390-6601066	1	0	1
OLC	696		2L:6611023-6621700	2	1	1
OLC	697		2L:6632798-6654574	3	0	3
OLC	698		2L:6656459-6662033	0	0	0
OLC	699		2L:6662061-6684364	0	0	0
OLC	700		2L:6684842-6732766	1	0	1
OLC	701	YES	2L:6732866-6798862	3	2	1
OLC	702		2L:6801378-6907844	7	3	4
OLC	703		2L:6911090-6932057	2	0	2
OLC	704		2L:6932545-6950207	0	0	0
OLC	705		2L:6950440-6956872	0	0	0
OLC	706		2L:6957010-6959104	0	0	0
OLC	707		2L:6959099-6971737	0	0	0
OLC	708		2L:6972828-7010312	2	2	0
OLC	709		2L:7012311-7028959	0	0	0
OLC	710		2L:7030493-7056010	0	0	0
OLC	711		2L:7056301-7156701	7	5	2
OLC	712		2L:7182236-7204264	1	1	0
OLC	713		2L:7204798-7388253	6	2	4
OLC	714		2L:7388508-7462247	5	2	3
OLC	715		2L:7466543-7472493	0	0	0
OLC	716		2L:7472513-7496307	0	0	0
OLC	717	YES	2L:7497805-7616533	5	1	4
OLC	718	YES	2L:7642005-7692683	3	0	3
OLC	719		2L:7693727-7701601	0	0	0
OLC	720	YES	2L:7702807-7732668	3	1	2
OLC	721	YES	2L:7734415-7747874	3	3	0
OLC	722		2L:7752168-7778027	2	2	0
OLC	723		2L:7781503-7786063	0	0	0
OLC	724		2L:7786157-7810697	0	0	0
OLC	725		2L:7811440-7820771	1	0	1
OLC	726		2L:7821151-7827246	0	0	0
OLC	727		2L:7827743-7984196	3	0	3
OLC	728		2L:7983946-7998151	0	0	0
OLC	729		2L:8011405-8039788	2	2	0
OLC	730		2L:8029462-8040826	1	1	0
OLC	731		2L:8041106-8042859	0	0	0
OLC	732		2L:8043471-8124001	1	1	0
OLC	733		2L:8127024-8133989	0	0	0
OLC	734		2L:8134247-8159575	0	0	0
OLC	735		2L:8159832-8162418	0	0	0
OLC	736		2L:8163073-8196918	0	0	0
OLC	737		2L:8197193-8220741	0	0	0
OLC	738		2L:8220980-8302985	3	0	3
OLC	739		2L:8303429-8305376	0	0	0
OLC	740		2L:8305586-8317011	1	1	0
OLC	741		2L:8316889-8319908	0	0	0
OLC	742		2L:8320328-8325262	0	0	0
OLC	743		2L:8327456-8355172	2	1	1
OLC	744		2L:8355678-8374250	0	0	0
OLC	745		2L:8374461-8376797	0	0	0
OLC	746		2L:8377035-8378206	0	0	0
OLC	747		2L:8378262-8384137	0	0	0
OLC	748		2L:8384455-8399972	0	0	0
OLC	749		2L:8401476-8415256	0	0	0
OLC	750		2L:8415690-8433598	1	0	1
OLC	751		2L:8434058-8445660	0	0	0
OLC	752		2L:8445861-8449571	0	0	0
OLC	753		2L:8449691-8514868	1	0	1
OLC	754		2L:8515096-8517380	0	0	0
OLC	755		2L:8517411-8528505	0	0	0
OLC	756		2L:8529141-8541439	0	0	0
OLC	757		2L:8542147-8685955	6	2	4
OLC	758		2L:8686231-8687052	0	0	0
OLC	759		2L:8687226-8740660	0	0	0
OLC	760	YES	2L:8752305-8943264	3	1	2
OLC	761		2L:8943454-8951200	0	0	0
OLC	762		2L:8953481-8993632	0	0	0
OLC	763		2L:8993818-9330332	6	4	2
OLC	764	YES	2L:9330763-9341925	0	0	0
OLC	765		2L:9370309-9435341	1	0	1
OLC	766		2L:9435399-9464184	2	0	2
OLC	767		2L:9491176-9520696	1	1	0
OLC	768	YES	2L:9521210-9540060	2	2	0
OLC	769		2L:9540523-9547424	0	0	0
OLC	770		2L:9547720-9566750	3	3	0
OLC	771		2L:9568890-9623109	2	2	0
OLC	772		2L:9634179-9699297	2	2	0
OLC	773		2L:9699791-9775030	0	0	0
OLC	774		2L:9782384-9788499	0	0	0
OLC	775		2L:9790882-9886250	3	2	1
OLC	776		2L:9888098-9893433	0	0	0
OLC	777		2L:9895281-9896104	0	0	0
OLC	778		2L:9896265-9897521	0	0	0
OLC	779		2L:9903379-9933151	1	1	0
OLC	780	YES	2L:9934767-10202145	1	0	1
OLC	781		2L:10419190-10420612	0	0	0
OLC	782		2L:10423291-10435656	0	0	0
OLC	783		2L:10435995-10437316	0	0	0
OLC	784		2L:10437548-10439240	0	0	0
OLC	785		2L:10439440-10488622	3	3	0
OLC	786		2L:10507081-10510453	0	0	0
OLC	787		2L:10510672-10517218	0	0	0
OLC	788	YES	2L:10517335-10728740	9	2	7
OLC	789		2L:10728975-10732406	1	0	1
OLC	790		2L:10732749-10736077	0	0	0
OLC	791		2L:10737345-10743934	2	0	2
OLC	792		2L:10744075-10764971	0	0	0
OLC	793	YES	2L:10765010-10850848	1	1	0
OLC	794		2L:10850141-10862006	0	0	0
OLC	795		2L:10870167-10970275	2	2	0
OLC	796		2L:10975552-11004189	0	0	0
OLC	797		2L:11013221-11090680	0	0	0
OLC	798		2L:11091442-11120314	0	0	0
OLC	799		2L:11120641-11130645	0	0	0
OLC	800		2L:11130741-11148875	0	0	0
OLC	801	YES	2L:11151506-11499119	10	6	4
OLC	802	YES	2L:11523304-11744524	4	0	4
OLC	803		2L:11788334-11792365	0	0	0
OLC	804		2L:11792412-11809438	0	0	0
OLC	805		2L:11810092-11946756	4	3	1
OLC	806		2L:11981616-11988035	0	0	0
OLC	807		2L:11988735-11999340	0	0	0
OLC	808		2L:11999654-12002276	0	0	0
OLC	809		2L:12008376-12020938	0	0	0
OLC	810		2L:12027440-12038543	0	0	0
OLC	811		2L:12038613-12045200	0	0	0
OLC	812		2L:12045346-12048918	0	0	0
OLC	813		2L:12114360-12172586	3	1	2
OLC	814		2L:12172981-12427709	8	3	5
OLC	815		2L:12428028-12686313	8	6	2
OLC	816		2L:12690336-12694982	0	0	0
OLC	817		2L:12695038-12704457	0	0	0
OLC	818		2L:12704725-12708680	0	0	0
OLC	819		2L:12708792-12744807	0	0	0
OLC	820	YES	2L:12760346-13178978	10	1	9
OLC	821		2L:13179247-13191979	0	0	0
OLC	822		2L:13192201-13211814	0	0	0
OLC	823		2L:13216290-13222429	0	0	0
OLC	824		2L:13222587-13250189	1	0	1
OLC	825		2L:13251509-13258336	0	0	0
OLC	826		2L:13259064-13286462	0	0	0
OLC	827		2L:13286777-13348959	1	0	1
OLC	828		2L:13349823-13387299	1	0	1
OLC	829		2L:13387636-13500427	5	3	2
OLC	830		2L:13500624-13549328	0	0	0
OLC	831	YES	2L:13550141-13736793	6	5	1
OLC	832		2L:13771087-13783457	2	0	2
OLC	833		2L:13784089-13790562	0	0	0
OLC	834		2L:13790963-13813316	0	0	0
OLC	835		2L:13813816-13827772	1	0	1
OLC	836		2L:13827941-13829748	0	0	0
OLC	837	YES	2L:13829857-13911640	2	1	1
OLC	838	YES	2L:13914725-14328262	9	5	4
OLC	839		2L:14328429-14333867	0	0	0
OLC	840		2L:14334160-14351510	2	0	2
OLC	841		2L:14352594-14366840	0	0	0
OLC	842		2L:14390625-14549075	1	1	0
OLC	843	YES	2L:14599776-14689325	0	0	0
OLC	844	YES	2L:14712665-15034704	12	3	9
OLC	845		2L:15035471-15057848	1	0	1
OLC	846	YES	2L:15058919-15247714	3	1	2
OLC	847	YES	2L:15256581-15485490	4	4	0
OLC	848	YES	2L:15499110-15632618	10	1	9
OLC	849		2L:15644195-15751054	0	0	0
OLC	850		2L:15752253-15773113	2	1	1
OLC	851	YES	2L:15784108-16048626	12	3	9
OLC	852	YES	2L:16049995-16245559	16	5	11
OLC	853		2L:16245835-16257606	0	0	0
OLC	854		2L:16257688-16261877	0	0	0
OLC	855		2L:16262141-16287728	1	0	1
OLC	856		2L:16288292-16302954	0	0	0
OLC	857		2L:16303264-16326207	0	0	0
OLC	858		2L:16327069-16329132	0	0	0
OLC	859	YES	2L:16342430-16485984	4	2	2
OLC	860		2L:16491540-16543263	2	1	1
OLC	861		2L:16545016-16681653	5	0	5
OLC	862		2L:16680054-16699926	1	0	1
OLC	863		2L:16715891-16731199	1	1	0
OLC	864		2L:16731180-16738388	0	0	0
OLC	865		2L:16738852-16801584	2	0	2
OLC	866		2L:16802025-16834502	0	0	0
OLC	867		2L:16835136-16837258	0	0	0
OLC	868		2L:16842347-16861489	2	0	2
OLC	869		2L:16878423-16879290	0	0	0
OLC	870		2L:16879517-16887962	0	0	0
OLC	871	YES	2L:16888490-17013054	0	0	0
OLC	872	YES	2L:17123307-17292202	14	0	14
OLC	873		2L:17367509-17384147	1	0	1
OLC	874		2L:17384700-17458775	3	2	1
OLC	875		2L:17459605-17473215	0	0	0
OLC	876		2L:17471603-17477888	0	0	0
OLC	877		2L:17478442-17484307	1	0	1
OLC	878	YES	2L:17484518-18115220	35	2	33
OLC	879		2L:18120027-18138210	0	0	0
OLC	880		2L:18138675-18152410	0	0	0
OLC	881		2L:18153123-18158686	0	0	0
OLC	882	YES	2L:18160421-18393441	6	0	6
OLC	883		2L:18442035-18454587	0	0	0
OLC	884	YES	2L:18472964-18513513	1	1	0
OLC	885		2L:18517493-18612242	0	0	0
OLC	886		2L:18614339-18675094	3	0	3
OLC	887		2L:18677203-18698571	0	0	0
OLC	888		2L:18698719-18704457	0	0	0
OLC	889		2L:18704570-18705699	0	0	0
OLC	890		2L:18706261-18713763	1	0	1
OLC	891		2L:18714615-18830653	3	1	2
OLC	892		2L:18831217-18839679	1	0	1
OLC	893		2L:18841400-18844579	0	0	0
OLC	894		2L:18845184-18859212	0	0	0
OLC	895		2L:18859500-18943948	1	0	1
OLC	896		2L:18948897-18968721	0	0	0
OLC	897		2L:18969032-18995930	1	0	1
OLC	898		2L:19027710-19033498	0	0	0
OLC	899		2L:19033657-19034576	0	0	0
OLC	900		2L:19034444-19048817	1	0	1
OLC	901		2L:19049076-19051612	0	0	0
OLC	902		2L:19051790-19063132	0	0	0
OLC	903		2L:19063295-19064726	0	0	0
OLC	904		2L:19064977-19074146	0	0	0
OLC	905		2L:19079256-19131954	1	1	0
OLC	906	YES	2L:19132323-19430270	4	1	3
OLC	907		2L:19430643-19444761	0	0	0
OLC	908		2L:19441959-19484705	0	0	0
OLC	909		2L:19484930-19508760	1	0	1
OLC	910		2L:19508953-19526347	1	0	1
OLC	911		2L:19526686-19532992	0	0	0
OLC	912		2L:19533473-19556451	1	0	1
OLC	913		2L:19563930-19579131	0	0	0
OLC	914		2L:19579093-19582474	0	0	0
OLC	915		2L:19582823-19583990	0	0	0
OLC	916	YES	2L:19584235-19732069	0	0	0
OLC	917		2L:19732080-19795851	0	0	0
OLC	918		2L:19796365-20017282	5	3	2
OLC	919		2L:20027915-20060975	0	0	0
OLC	920		2L:20061477-20075467	2	0	2
OLC	921		2L:20075757-20091348	0	0	0
OLC	922		2L:20091435-20093849	0	0	0
OLC	923		2L:20093972-20096253	0	0	0
OLC	924		2L:20096329-20104090	0	0	0
OLC	925		2L:20294707-20350012	0	0	0
OLC	926		2L:20350434-20416768	1	0	1
OLC	927		2L:20417061-20456978	0	0	0
OLC	928		2L:20642306-20659218	1	0	1
OLC	929		2L:20659132-20678979	0	0	0
OLC	930		2L:20682368-20726551	0	0	0
OLC	931		2L:20727151-20730282	0	0	0
OLC	932		2L:20730416-20752341	0	0	0
OLC	933		2L:20752476-20757985	1	0	1
OLC	934		2L:20758144-20789100	3	0	3
OLC	935		2L:20788662-20797042	1	0	1
OLC	936		2L:20797717-20832859	0	0	0
OLC	937		2L:20832858-20922876	5	1	4
OLC	938		2L:20924975-20926147	0	0	0
OLC	939		2L:21053033-21104321	1	0	1
OLC	940		2L:21104568-21142347	2	0	2
OLC	941	YES	2L:21206520-21220572	0	0	0
OLC	942		2L:21221312-21236733	2	0	2
OLC	943		2L:21237250-21259675	0	0	0
OLC	944		2L:21261168-21262411	0	0	0
OLC	945		2L:21262956-21310050	2	0	2
OLC	946	YES	2L:21310866-21393319	7	0	7
OLC	947		2L:21573389-21589355	3	0	3
OLC	948		2L:21614232-21677530	4	0	4
OLC	949		2L:21678050-21682116	0	0	0
OLC	950		2L:21684103-21729051	2	1	1
OLC	951		2L:21740041-21757466	1	1	0
OLC	952	YES	2L:21758010-22110449	10	1	9
OLC	953		2L:22121338-22130142	0	0	0
OLC	954		2L:22131221-22166221	1	0	1
OLC	955		2L:22165720-22214376	8	3	5
OLC	956		2R:1355824-1560305	18	5	13
OLC	957		2R:1585377-1587717	0	0	0
OLC	958		2R:1589617-1615030	0	0	0
OLC	959		2R:1642022-1647912	0	0	0
OLC	960		2R:1648367-1903194	7	1	6
OLC	961		2R:1905244-1908200	0	0	0
OLC	962		2R:1913778-1928152	1	0	1
OLC	963		2R:1930037-1932469	0	0	0
OLC	964		2R:1938454-1973130	1	0	1
OLC	965	YES	2R:1975378-2101627	4	0	4
OLC	966		2R:2102073-2142771	3	0	3
OLC	967		2R:2389511-2520595	4	0	4
OLC	968		2R:2521152-2529863	0	0	0
OLC	969		2R:2529923-2532603	0	0	0
OLC	970		2R:2536159-2540347	0	0	0
OLC	971		2R:2540722-2543955	0	0	0
OLC	972		2R:2544831-2548129	0	0	0
OLC	973		2R:2548150-2549623	0	0	0
OLC	974		2R:2549770-2603397	0	0	0
OLC	975		2R:2603847-2705704	2	0	2
OLC	976		2R:2715861-2725865	2	0	2
OLC	977		2R:2749506-2812434	3	0	3
OLC	978		2R:2812192-2862638	2	0	2
OLC	979		2R:2862790-2891764	0	0	0
OLC	980	YES	2R:2892662-3110883	14	0	14
OLC	981		2R:3120345-3200850	5	1	4
OLC	982	YES	2R:3205429-3280666	0	0	0
OLC	983		2R:3281051-3283437	0	0	0
OLC	984		2R:3284355-3295324	0	0	0
OLC	985		2R:3306855-3333297	1	1	0
OLC	986		2R:3331329-3346379	0	0	0
OLC	987		2R:3347936-3350900	0	0	0
OLC	988		2R:3351009-3423441	2	0	2
OLC	989		2R:3384207-3396130	0	0	0
OLC	990		2R:3396032-3400254	0	0	0
OLC	991		2R:3401351-3413221	0	0	0
OLC	992		2R:3413623-3420486	0	0	0
OLC	993		2R:3423424-3425802	0	0	0
OLC	994		2R:3427616-3453256	0	0	0
OLC	995		2R:3453378-3541459	0	0	0
OLC	996		2R:3539130-3550913	0	0	0
OLC	997		2R:3551291-3556534	0	0	0
OLC	998		2R:3557832-3563867	0	0	0
OLC	999		2R:3564045-3586407	0	0	0
OLC	1000		2R:3586786-3591006	0	0	0
OLC	1001		2R:3590680-3597042	0	0	0
OLC	1002		2R:3602445-3676558	1	1	0
OLC	1003		2R:3680757-3693904	0	0	0
OLC	1004		2R:3693983-3711073	0	0	0
OLC	1005		2R:3712997-3717934	1	0	1
OLC	1006		2R:3717918-3819891	1	1	0
OLC	1007		2R:3819931-3824360	0	0	0
OLC	1008		2R:3824362-3838997	1	0	1
OLC	1009		2R:3829545-3843377	1	0	1
OLC	1010		2R:3843655-3859554	0	0	0
OLC	1011		2R:3859680-3901259	1	0	1
OLC	1012		2R:3918789-3970542	0	0	0
OLC	1013		2R:3970483-3985959	0	0	0
OLC	1014		2R:3986182-4010357	0	0	0
OLC	1015		2R:4010521-4014747	0	0	0
OLC	1016		2R:4015136-4044128	0	0	0
OLC	1017		2R:4049184-4051018	0	0	0
OLC	1018		2R:4051505-4061118	0	0	0
OLC	1019	YES	2R:4061670-4283785	6	0	6
OLC	1020	YES	2R:4283898-4459652	4	1	3
OLC	1021		2R:4460868-4487436	1	1	0
OLC	1022		2R:4487938-4501660	0	0	0
OLC	1023		2R:4502227-4513685	0	0	0
OLC	1024		2R:4515382-4570527	1	0	1
OLC	1025		2R:4578955-4611342	2	1	1
OLC	1026		2R:4611765-4743142	4	1	3
OLC	1027		2R:4747869-4787706	1	0	1
OLC	1028		2R:4788071-4792296	1	0	1
OLC	1029		2R:4792347-4801631	2	0	2
OLC	1030		2R:4802033-4810256	0	0	0
OLC	1031		2R:4810290-4814395	0	0	0
OLC	1032		2R:4814519-4821950	1	0	1
OLC	1033		2R:4822078-4827299	0	0	0
OLC	1034		2R:4827920-4839685	0	0	0
OLC	1035		2R:4839846-4850301	0	0	0
OLC	1036		2R:4850669-4901013	0	0	0
OLC	1037		2R:4902011-4947411	0	0	0
OLC	1038		2R:4948068-4975298	1	0	1
OLC	1039		2R:4975358-4985972	0	0	0
OLC	1040		2R:4986044-4997228	0	0	0
OLC	1041		2R:4999010-5003535	0	0	0
OLC	1042		2R:5003631-5019486	0	0	0
OLC	1043		2R:5019992-5025455	0	0	0
OLC	1044		2R:5029651-5052455	1	0	1
OLC	1045		2R:5053240-5064685	0	0	0
OLC	1046		2R:5065369-5079600	1	0	1
OLC	1047		2R:5082719-5087377	0	0	0
OLC	1048		2R:5091913-5094626	0	0	0
OLC	1049		2R:5095067-5172602	1	0	1
OLC	1050		2R:5179361-5196227	0	0	0
OLC	1051		2R:5196801-5286255	1	0	1
OLC	1052		2R:5286594-5287404	0	0	0
OLC	1053		2R:5288036-5305351	0	0	0
OLC	1054	YES	2R:5313944-5390693	1	0	1
OLC	1055		2R:5391270-5428822	1	0	1
OLC	1056		2R:5429624-5472050	1	0	1
OLC	1057		2R:5472172-5497795	0	0	0
OLC	1058		2R:5498644-5694380	5	1	4
OLC	1059		2R:5698890-5707556	0	0	0
OLC	1060		2R:5710582-5724147	0	0	0
OLC	1061		2R:5725939-5730014	0	0	0
OLC	1062		2R:5730192-5757872	1	0	1
OLC	1063		2R:5751156-5762577	1	0	1
OLC	1064		2R:5753137-5754189	0	0	0
OLC	1065		2R:5786523-5847206	1	0	1
OLC	1066		2R:5847054-5852567	0	0	0
OLC	1067		2R:5856465-5868300	1	0	1
OLC	1068		2R:5876664-5913547	2	1	1
OLC	1069		2R:5914346-5922203	0	0	0
OLC	1070		2R:5936985-5951218	1	0	1
OLC	1071		2R:5954722-5956206	0	0	0
OLC	1072		2R:5956614-5963147	0	0	0
OLC	1073		2R:5965870-5971715	0	0	0
OLC	1074		2R:5972774-5983921	0	0	0
OLC	1075		2R:5986023-5997192	0	0	0
OLC	1076		2R:5997245-6004962	0	0	0
OLC	1077		2R:6005199-6008956	0	0	0
OLC	1078		2R:6008991-6010079	0	0	0
OLC	1079		2R:6011793-6148781	0	0	0
OLC	1080		2R:6152562-6315418	6	2	4
OLC	1081		2R:6317217-6353206	0	0	0
OLC	1082		2R:6353506-6356045	0	0	0
OLC	1083		2R:6356121-6357148	0	0	0
OLC	1084		2R:6356978-6532925	6	3	3
OLC	1085		2R:6533230-6626116	1	0	1
OLC	1086		2R:6626122-6696430	3	1	2
OLC	1087		2R:6696902-6700815	1	1	0
OLC	1088		2R:6701054-6707378	0	0	0
OLC	1089		2R:6707469-6710826	0	0	0
OLC	1090		2R:6711105-6726231	2	0	2
OLC	1091		2R:6726607-6772441	2	2	0
OLC	1092		2R:6774315-6785390	0	0	0
OLC	1093	YES	2R:6785536-6994321	3	0	3
OLC	1094		2R:7023433-7109985	8	6	2
OLC	1095		2R:7113962-7120056	0	0	0
OLC	1096		2R:7120769-7154361	2	2	0
OLC	1097		2R:7154420-7185025	1	0	1
OLC	1098		2R:7189426-7223968	0	0	0
OLC	1099		2R:7246942-7258675	0	0	0
OLC	1100		2R:7261112-7295584	1	1	0
OLC	1101		2R:7298708-7329720	1	1	0
OLC	1102		2R:7330031-7506528	6	2	4
OLC	1103		2R:7506984-7539127	0	0	0
OLC	1104		2R:7540261-7566857	0	0	0
OLC	1105		2R:7566978-7576264	1	0	1
OLC	1106		2R:7576432-7714602	6	4	2
OLC	1107		2R:7714668-7739829	2	2	0
OLC	1108		2R:7740122-7748707	0	0	0
OLC	1109		2R:7750042-7753888	0	0	0
OLC	1110		2R:7755381-7857591	0	0	0
OLC	1111		2R:7858179-7876261	1	0	1
OLC	1112		2R:7876638-7879471	0	0	0
OLC	1113		2R:7888983-7923765	0	0	0
OLC	1114		2R:7924811-8006845	3	2	1
OLC	1115		2R:8026800-8027734	0	0	0
OLC	1116		2R:8028136-8032038	1	0	1
OLC	1117		2R:8033215-8066035	2	0	2
OLC	1118		2R:8068145-8185752	4	2	2
OLC	1119	YES	2R:8186283-8213763	0	0	0
OLC	1120		2R:8214179-8221324	0	0	0
OLC	1121		2R:8222822-8232118	2	0	2
OLC	1122	YES	2R:8259099-8297218	2	1	1
OLC	1123		2R:8297584-8310040	0	0	0
OLC	1124		2R:8310490-8312964	0	0	0
OLC	1125		2R:8315954-8318600	0	0	0
OLC	1126		2R:8319407-8324495	0	0	0
OLC	1127		2R:8324840-8359280	0	0	0
OLC	1128		2R:8356145-8394841	1	0	1
OLC	1129		2R:8399035-8406423	0	0	0
OLC	1130		2R:8416561-8451691	1	0	1
OLC	1131		2R:8451729-8456566	2	1	1
OLC	1132		2R:8456518-8480397	1	0	1
OLC	1133		2R:8481109-8519883	0	0	0
OLC	1134		2R:8520179-8523646	0	0	0
OLC	1135		2R:8524176-8535729	0	0	0
OLC	1136		2R:8538806-8539987	0	0	0
OLC	1137		2R:8540312-8546846	0	0	0
OLC	1138		2R:8547002-8573670	1	1	0
OLC	1139		2R:8573754-8645028	3	2	1
OLC	1140		2R:8645051-8648377	0	0	0
OLC	1141		2R:8649617-8689515	1	0	1
OLC	1142		2R:8728318-8759299	3	3	0
OLC	1143		2R:8760292-8786899	2	2	0
OLC	1144		2R:8803502-8827917	2	0	2
OLC	1145		2R:8827828-8895307	3	3	0
OLC	1146		2R:8934238-9019960	3	1	2
OLC	1147		2R:9020624-9030325	0	0	0
OLC	1148		2R:9030339-9046595	0	0	0
OLC	1149		2R:9047554-9055535	0	0	0
OLC	1150		2R:9106999-9108520	0	0	0
OLC	1151		2R:9108444-9109964	0	0	0
OLC	1152		2R:9109938-9117739	0	0	0
OLC	1153		2R:9127234-9286873	8	4	4
OLC	1154		2R:9302483-9326550	0	0	0
OLC	1155		2R:9326819-9340898	0	0	0
OLC	1156		2R:9341159-9372901	0	0	0
OLC	1157		2R:9373106-9390342	0	0	0
OLC	1158		2R:9390080-9404957	0	0	0
OLC	1159		2R:9400637-9444847	1	1	0
OLC	1160		2R:9459029-9480841	4	2	2
OLC	1161		2R:9481154-9486255	0	0	0
OLC	1162		2R:9496178-9741836	7	0	7
OLC	1163		2R:9743655-9749507	0	0	0
OLC	1164		2R:9749517-9829615	1	1	0
OLC	1165		2R:9830039-9847909	0	0	0
OLC	1166		2R:9848164-9855486	0	0	0
OLC	1167		2R:9855852-9857407	0	0	0
OLC	1168		2R:9859106-9870979	0	0	0
OLC	1169		2R:9871070-9878215	0	0	0
OLC	1170		2R:9878686-9947861	4	2	2
OLC	1171		2R:9947961-10040624	0	0	0
OLC	1172		2R:10040661-10044984	0	0	0
OLC	1173		2R:10045276-10046939	0	0	0
OLC	1174		2R:10048940-10052374	0	0	0
OLC	1175		2R:10056361-10099914	1	0	1
OLC	1176		2R:10102740-10104132	0	0	0
OLC	1177		2R:10107425-10122953	0	0	0
OLC	1178		2R:10123286-10127203	0	0	0
OLC	1179		2R:10127442-10133571	0	0	0
OLC	1180		2R:10134471-10189858	2	2	0
OLC	1181		2R:10195667-10239312	1	1	0
OLC	1182		2R:10239744-10247799	1	1	0
OLC	1183		2R:10250548-10312099	1	1	0
OLC	1184		2R:10314841-10319840	0	0	0
OLC	1185		2R:10323404-10353386	2	1	1
OLC	1186		2R:10368716-10390984	0	0	0
OLC	1187		2R:10391463-10399998	0	0	0
OLC	1188		2R:10400047-10402713	0	0	0
OLC	1189		2R:10413772-10483126	2	1	1
OLC	1190		2R:10483112-10491857	0	0	0
OLC	1191		2R:10492052-10494466	1	0	1
OLC	1192		2R:10494659-10505550	1	0	1
OLC	1193		2R:10506235-10507186	0	0	0
OLC	1194		2R:10507303-10508820	0	0	0
OLC	1195		2R:10626864-10656927	1	1	0
OLC	1196		2R:10657939-10740155	3	1	2
OLC	1197		2R:10740470-10746138	1	0	1
OLC	1198		2R:10746350-10758575	0	0	0
OLC	1199		2R:10759178-10850451	2	2	0
OLC	1200		2R:10850819-10868089	1	1	0
OLC	1201		2R:10868782-10879728	0	0	0
OLC	1202		2R:10879837-11032288	4	1	3
OLC	1203		2R:11035365-11105118	1	0	1
OLC	1204		2R:11105886-11129084	2	0	2
OLC	1205		2R:11136290-11209674	3	2	1
OLC	1206		2R:11209979-11226825	0	0	0
OLC	1207		2R:11237659-11255807	2	0	2
OLC	1208	YES	2R:11255577-11419759	11	2	9
OLC	1209		2R:11421025-11425287	0	0	0
OLC	1210		2R:11425718-11449941	0	0	0
OLC	1211		2R:11450201-11453291	0	0	0
OLC	1212		2R:11460641-11576490	2	0	2
OLC	1213	YES	2R:11614903-11704509	1	0	1
OLC	1214		2R:11743466-11750251	0	0	0
OLC	1215		2R:11751809-11756650	0	0	0
OLC	1216		2R:11757559-11819434	0	0	0
OLC	1217		2R:11819675-11822330	0	0	0
OLC	1218		2R:11822373-11827578	0	0	0
OLC	1219		2R:11828206-11828988	0	0	0
OLC	1220		2R:11830386-11879880	1	1	0
OLC	1221		2R:11888628-11895160	0	0	0
OLC	1222		2R:11895877-11902285	0	0	0
OLC	1223		2R:11905244-11990108	2	2	0
OLC	1224		2R:11990191-11997520	0	0	0
OLC	1225		2R:11997836-12025743	1	1	0
OLC	1226		2R:12025857-12030443	0	0	0
OLC	1227		2R:12030655-12037121	0	0	0
OLC	1228		2R:12033411-12065812	0	0	0
OLC	1229		2R:12066331-12074011	0	0	0
OLC	1230		2R:12074089-12083807	0	0	0
OLC	1231		2R:12083891-12086883	0	0	0
OLC	1232		2R:12086931-12109298	0	0	0
OLC	1233		2R:12109617-12121591	0	0	0
OLC	1234		2R:12121863-12128222	1	1	0
OLC	1235		2R:12128441-12152126	1	1	0
OLC	1236		2R:12152180-12159483	0	0	0
OLC	1237		2R:12159619-12181631	0	0	0
OLC	1238		2R:12181903-12208222	0	0	0
OLC	1239		2R:12208320-12231684	0	0	0
OLC	1240		2R:12231882-12235003	0	0	0
OLC	1241	YES	2R:12247235-12458756	9	7	2
OLC	1242		2R:12459604-12472953	0	0	0
OLC	1243		2R:12474550-12476686	0	0	0
OLC	1244	YES	2R:12477023-12660002	8	4	4
OLC	1245		2R:12660376-12670676	0	0	0
OLC	1246		2R:12671196-12683912	0	0	0
OLC	1247	YES	2R:12755727-12789083	4	4	0
OLC	1248		2R:12812160-12842770	1	1	0
OLC	1249		2R:12842969-12889446	1	0	1
OLC	1250		2R:12889499-12892654	0	0	0
OLC	1251		2R:12892956-12895006	0	0	0
OLC	1252		2R:12895411-12932158	0	0	0
OLC	1253		2R:12932248-12936299	0	0	0
OLC	1254		2R:12936380-12946810	0	0	0
OLC	1255		2R:12947213-12974747	0	0	0
OLC	1256		2R:12975939-12979462	0	0	0
OLC	1257	YES	2R:12979515-13294930	17	2	15
OLC	1258		2R:13295763-13307104	0	0	0
OLC	1259		2R:13307938-13316820	0	0	0
OLC	1260		2R:13316858-13356681	0	0	0
OLC	1261		2R:13357129-13401364	0	0	0
OLC	1262		2R:13401710-13423371	0	0	0
OLC	1263		2R:13423718-13433905	0	0	0
OLC	1264		2R:13433895-13443644	0	0	0
OLC	1265		2R:13451111-13460287	0	0	0
OLC	1266		2R:13460964-13469031	0	0	0
OLC	1267		2R:13469512-13478387	0	0	0
OLC	1268		2R:13478469-13541801	1	0	1
OLC	1269		2R:13553183-13560148	0	0	0
OLC	1270		2R:13560344-13578327	0	0	0
OLC	1271		2R:13577779-13585866	0	0	0
OLC	1272		2R:13590840-13614305	1	1	0
OLC	1273		2R:13614443-13620492	0	0	0
OLC	1274		2R:13621924-13624769	0	0	0
OLC	1275		2R:13625357-13627162	0	0	0
OLC	1276		2R:13627398-13631480	0	0	0
OLC	1277		2R:13631606-13633366	0	0	0
OLC	1278		2R:13636440-13669417	0	0	0
OLC	1279		2R:13673642-13753397	1	1	0
OLC	1280		2R:13753827-13759515	0	0	0
OLC	1281		2R:13761452-13813097	3	2	1
OLC	1282		2R:13842900-14013337	6	1	5
OLC	1283		2R:14013810-14015715	0	0	0
OLC	1284		2R:14016005-14034696	1	0	1
OLC	1285		2R:14034802-14035499	0	0	0
OLC	1286		2R:14035601-14038892	0	0	0
OLC	1287		2R:14039209-14041565	0	0	0
OLC	1288		2R:14042350-14047815	0	0	0
OLC	1289		2R:14048225-14054645	0	0	0
OLC	1290		2R:14054760-14055885	0	0	0
OLC	1291		2R:14055918-14060112	0	0	0
OLC	1292		2R:14061174-14067702	0	0	0
OLC	1293		2R:14068001-14071595	0	0	0
OLC	1294		2R:14071887-14327986	11	7	4
OLC	1295		2R:14328470-14333031	0	0	0
OLC	1296		2R:14334075-14392349	1	1	0
OLC	1297		2R:14402081-14436472	0	0	0
OLC	1298		2R:14441624-14499260	0	0	0
OLC	1299		2R:14500587-14502521	0	0	0
OLC	1300		2R:14502587-14512553	0	0	0
OLC	1301		2R:14512772-14515223	0	0	0
OLC	1302		2R:14519833-14526775	0	0	0
OLC	1303		2R:14528476-14549053	1	1	0
OLC	1304		2R:14552467-14593310	0	0	0
OLC	1305		2R:14593487-14598365	0	0	0
OLC	1306	YES	2R:14605634-14691232	3	2	1
OLC	1307		2R:14695841-14702514	0	0	0
OLC	1308		2R:14706972-14734124	0	0	0
OLC	1309		2R:14734363-14738184	0	0	0
OLC	1310	YES	2R:14738366-15009463	6	2	4
OLC	1311		2R:15009735-15031646	0	0	0
OLC	1312		2R:15029140-15065728	1	0	1
OLC	1313		2R:15066259-15179708	2	2	0
OLC	1314		2R:15180034-15192013	2	0	2
OLC	1315		2R:15194952-15198197	0	0	0
OLC	1316		2R:15198653-15276823	3	3	0
OLC	1317		2R:15277633-15279405	0	0	0
OLC	1318		2R:15279368-15284279	0	0	0
OLC	1319		2R:15284537-15312454	0	0	0
OLC	1320		2R:15312578-15339122	0	0	0
OLC	1321		2R:15343675-15374342	0	0	0
OLC	1322		2R:15374551-15384361	0	0	0
OLC	1323		2R:15385257-15391773	0	0	0
OLC	1324	YES	2R:15395672-16100124	27	1	26
OLC	1325		2R:16119336-16122438	0	0	0
OLC	1326		2R:16123740-16132904	0	0	0
OLC	1327		2R:16135635-16149241	0	0	0
OLC	1328		2R:16149259-16152353	0	0	0
OLC	1329		2R:16152425-16162030	0	0	0
OLC	1330		2R:16162191-16163648	1	0	1
OLC	1331		2R:16163475-16174584	0	0	0
OLC	1332		2R:16175860-16196170	1	1	0
OLC	1333		2R:16196282-16206544	1	0	1
OLC	1334		2R:16206712-16214311	0	0	0
OLC	1335		2R:16214772-16439591	8	3	5
OLC	1336		2R:16444364-16449834	0	0	0
OLC	1337		2R:16450540-16474758	0	0	0
OLC	1338		2R:16475056-16528191	1	0	1
OLC	1339		2R:16528476-16554748	0	0	0
OLC	1340		2R:16554924-16558379	0	0	0
OLC	1341	YES	2R:16558708-16861502	9	4	5
OLC	1342		2R:16864561-16865742	0	0	0
OLC	1343		2R:16866849-16871548	0	0	0
OLC	1344		2R:16871339-16897081	0	0	0
OLC	1345		2R:16897274-16912423	1	1	0
OLC	1346		2R:16912585-16944664	3	1	2
OLC	1347		2R:16945276-16952491	0	0	0
OLC	1348		2R:16952885-16978507	0	0	0
OLC	1349		2R:16979743-17030766	0	0	0
OLC	1350		2R:17031050-17058150	0	0	0
OLC	1351		2R:17058460-17070113	0	0	0
OLC	1352		2R:17070937-17173174	2	1	1
OLC	1353		2R:17179744-17180981	0	0	0
OLC	1354		2R:17181907-17183092	0	0	0
OLC	1355		2R:17197873-17199853	0	0	0
OLC	1356		2R:17183178-17207074	0	0	0
OLC	1357		2R:17207545-17210819	0	0	0
OLC	1358		2R:17229490-17273720	1	1	0
OLC	1359		2R:17273859-17279944	1	0	1
OLC	1360		2R:17280111-17406630	3	1	2
OLC	1361		2R:17410510-17504398	0	0	0
OLC	1362		2R:17504566-17511947	0	0	0
OLC	1363		2R:17512543-17549749	1	0	1
OLC	1364		2R:17555046-17559098	0	0	0
OLC	1365		2R:17562406-17575145	0	0	0
OLC	1366		2R:17575408-17578643	0	0	0
OLC	1367		2R:17579095-17580269	0	0	0
OLC	1368	YES	2R:17580191-17858169	6	0	6
OLC	1369		2R:17860631-17863701	0	0	0
OLC	1370		2R:17864167-17962813	4	1	3
OLC	1371		2R:17963547-17976232	1	1	0
OLC	1372		2R:17978994-17987039	1	0	1
OLC	1373		2R:17990693-18010053	0	0	0
OLC	1374		2R:18009606-18012071	0	0	0
OLC	1375		2R:18012072-18015002	0	0	0
OLC	1376		2R:18015314-18017689	0	0	0
OLC	1377		2R:18024494-18062243	0	0	0
OLC	1378		2R:18062413-18070147	0	0	0
OLC	1379		2R:18070652-18073397	0	0	0
OLC	1380		2R:18073483-18093081	0	0	0
OLC	1381		2R:18100346-18199425	3	0	3
OLC	1382		2R:18205167-18260610	1	1	0
OLC	1383	YES	2R:18262597-18303047	1	0	1
OLC	1384		2R:18303318-18307882	0	0	0
OLC	1385		2R:18308544-18312979	0	0	0
OLC	1386		2R:18313238-18317089	0	0	0
OLC	1387		2R:18353994-18364775	0	0	0
OLC	1388		2R:18365892-18370559	0	0	0
OLC	1389		2R:18370846-18379538	0	0	0
OLC	1390		2R:18379702-18381800	0	0	0
OLC	1391		2R:18381802-18493140	5	2	3
OLC	1392		2R:18493626-18495500	0	0	0
OLC	1393		2R:18495815-18527668	1	0	1
OLC	1394		2R:18528031-18528923	0	0	0
OLC	1395		2R:18529413-18533851	0	0	0
OLC	1396		2R:18534121-18550746	0	0	0
OLC	1397		2R:18554661-18576478	0	0	0
OLC	1398	YES	2R:18580029-18716429	3	2	1
OLC	1399	YES	2R:18717220-18735434	3	1	2
OLC	1400		2R:18735355-18741220	1	0	1
OLC	1401		2R:18741898-18773770	2	2	0
OLC	1402		2R:18773921-18775101	0	0	0
OLC	1403		2R:18775097-18783269	0	0	0
OLC	1404		2R:18783696-18804242	0	0	0
OLC	1405		2R:18806459-18886406	2	1	1
OLC	1406		2R:18898601-18951787	0	0	0
OLC	1407		2R:18962352-18966599	0	0	0
OLC	1408	YES	2R:18968084-19242755	8	4	4
OLC	1409		2R:19242706-19243964	0	0	0
OLC	1410		2R:19243895-19245088	0	0	0
OLC	1411		2R:19246742-19253777	0	0	0
OLC	1412		2R:19254412-19426016	3	1	2
OLC	1413		2R:19426154-19428296	0	0	0
OLC	1414		2R:19428577-19435603	0	0	0
OLC	1415		2R:19435763-19487049	1	0	1
OLC	1418		2R:19590002-19634348	3	0	3
OLC	1419		2R:19640264-19696518	1	0	1
OLC	1420		2R:19696768-19698907	1	0	1
OLC	1421		2R:19699704-19724863	0	0	0
OLC	1422		2R:19728984-19732248	0	0	0
OLC	1423		2R:19732415-19734547	0	0	0
OLC	1424		2R:19734693-19738619	0	0	0
OLC	1425		2R:19739106-19750135	0	0	0
OLC	1426		2R:19750485-19852164	1	0	1
OLC	1427		2R:19852290-19856466	0	0	0
OLC	1428		2R:19856584-19859756	0	0	0
OLC	1429		2R:19859956-19862935	0	0	0
OLC	1430		2R:19866744-19872700	0	0	0
OLC	1431		2R:19876240-19879573	0	0	0
OLC	1432		2R:19879661-19901384	0	0	0
OLC	1433		2R:19904944-19907418	0	0	0
OLC	1434		2R:19907421-19909779	0	0	0
OLC	1435		2R:19918169-19918725	0	0	0
OLC	1436		2R:19919061-19921466	0	0	0
OLC	1437		2R:19921732-19924231	0	0	0
OLC	1438		2R:19924243-19925322	0	0	0
OLC	1439		2R:19925507-19931981	0	0	0
OLC	1440		2R:19947923-19949039	0	0	0
OLC	1441		2R:19949376-19949952	0	0	0
OLC	1442		2R:19950576-19952928	0	0	0
OLC	1443		2R:19953498-19956008	0	0	0
OLC	1444		2R:19956433-19961075	0	0	0
OLC	1445		2R:19965757-19967999	0	0	0
OLC	1446		2R:19969255-19973679	0	0	0
OLC	1447		2R:19974129-19979537	1	0	1
OLC	1448		2R:19979600-19986157	0	0	0
OLC	1449		2R:19987404-19994557	2	0	2
OLC	1450		2R:19995429-20001793	0	0	0
OLC	1451		2R:20004295-20061958	0	0	0
OLC	1452		2R:20062400-20142617	3	0	3
OLC	1453		2R:20142168-20290203	3	1	2
OLC	1454		2R:20287551-20298070	0	0	0
OLC	1455	YES	2R:20299414-20408670	5	2	3
OLC	1456		2R:20413724-20443759	0	0	0
OLC	1457		2R:20423713-20448610	0	0	0
OLC	1458		2R:20449132-20465657	1	0	1
OLC	1459		2R:20465770-20487344	0	0	0
OLC	1460		2R:20487489-20491011	0	0	0
OLC	1461		2R:20491135-20494541	0	0	0
OLC	1462		2R:20494812-20529760	1	0	1
OLC	1463		2R:20549047-20555853	0	0	0
OLC	1464		2R:20555934-20624180	3	0	3
OLC	1465		2R:20631335-20647989	1	0	1
OLC	1466		2R:20648185-20655697	0	0	0
OLC	1467		2R:20655837-20763388	1	0	1
OLC	1468		2R:20769075-20815798	1	0	1
OLC	1469		2R:20816270-20835898	0	0	0
OLC	1470		2R:20836170-20852606	0	0	0
OLC	1471		2R:20855968-20878012	1	0	1
OLC	1472		2R:20878093-20899488	0	0	0
OLC	1473	YES	2R:20899573-21142841	23	1	22
OLC	1474		2R:21114134-21137839	3	0	3
OLC	1475		2R:21140837-21142058	0	0	0
OLC	1476		3L:22428-176228	16	3	13
OLC	1477		3L:176306-178963	0	0	0
OLC	1478		3L:179923-182535	0	0	0
OLC	1479		3L:182522-186310	0	0	0
OLC	1480		3L:187207-199762	0	0	0
OLC	1481		3L:200174-212687	0	0	0
OLC	1482		3L:212709-216479	0	0	0
OLC	1483		3L:233926-246912	0	0	0
OLC	1484		3L:247491-264380	0	0	0
OLC	1485	YES	3L:264779-305292	0	0	0
OLC	1486		3L:328097-356050	0	0	0
OLC	1487		3L:357851-361383	0	0	0
OLC	1488		3L:361472-365681	0	0	0
OLC	1489		3L:366524-540589	4	1	3
OLC	1490		3L:540851-542147	0	0	0
OLC	1491		3L:543060-589272	0	0	0
OLC	1492		3L:593246-604001	0	0	0
OLC	1493		3L:605165-606569	0	0	0
OLC	1494		3L:648555-657971	0	0	0
OLC	1495	YES	3L:680436-833402	2	2	0
OLC	1496		3L:835683-841360	1	1	0
OLC	1497		3L:841451-852673	1	0	1
OLC	1498		3L:852720-870895	0	0	0
OLC	1499	YES	3L:871899-993687	0	0	0
OLC	1500		3L:993983-995703	0	0	0
OLC	1501	YES	3L:995982-1199339	4	2	2
OLC	1502	YES	3L:1200786-1232700	0	0	0
OLC	1503		3L:1232882-1245910	0	0	0
OLC	1504		3L:1246986-1247677	0	0	0
OLC	1505	YES	3L:1247817-1298497	0	0	0
OLC	1506		3L:1298672-1307418	0	0	0
OLC	1507		3L:1307224-1318330	1	0	1
OLC	1508		3L:1318480-1329617	0	0	0
OLC	1509		3L:1329949-1335359	0	0	0
OLC	1510		3L:1334889-1342403	1	0	1
OLC	1511	YES	3L:1342493-1475249	3	1	2
OLC	1512	YES	3L:1370628-1502590	2	0	2
OLC	1513		3L:1502843-1536835	1	1	0
OLC	1514		3L:1537137-1544823	0	0	0
OLC	1515		3L:1553493-1558484	0	0	0
OLC	1516		3L:1558228-1568608	0	0	0
OLC	1517		3L:1569181-1575620	0	0	0
OLC	1518		3L:1576699-1618158	2	1	1
OLC	1519		3L:1618414-1623413	0	0	0
OLC	1520		3L:1630348-1639235	0	0	0
OLC	1521		3L:1639711-1645199	1	0	1
OLC	1522		3L:1645467-1654112	0	0	0
OLC	1523	YES	3L:1654247-1715541	1	0	1
OLC	1524		3L:1715595-1731107	0	0	0
OLC	1525	YES	3L:1730993-1755934	0	0	0
OLC	1526		3L:1759172-1771758	0	0	0
OLC	1527		3L:1771809-1775147	0	0	0
OLC	1528		3L:1775633-1795328	1	0	1
OLC	1529		3L:1795392-1798610	0	0	0
OLC	1530		3L:1798803-1822903	1	0	1
OLC	1531		3L:1824129-1842084	3	3	0
OLC	1532		3L:1850915-1862239	0	0	0
OLC	1533		3L:1862881-1876312	0	0	0
OLC	1534		3L:1876551-1891462	0	0	0
OLC	1535		3L:1893408-1947475	1	0	1
OLC	1536		3L:1947565-1964178	0	0	0
OLC	1537	YES	3L:1963143-2248614	13	5	8
OLC	1538		3L:2252744-2262664	0	0	0
OLC	1539		3L:2262919-2265857	0	0	0
OLC	1540		3L:2266394-2377556	10	8	2
OLC	1541	YES	3L:2377719-2526973	6	2	4
OLC	1542		3L:2554847-2586540	1	0	1
OLC	1543		3L:2587456-2655455	1	0	1
OLC	1544	YES	3L:2655414-2774007	0	0	0
OLC	1545	YES	3L:2780899-3017256	3	1	2
OLC	1546		3L:3035196-3040469	0	0	0
OLC	1547		3L:3042359-3046812	0	0	0
OLC	1548		3L:3047087-3070839	1	0	1
OLC	1549	YES	3L:3071133-3127724	0	0	0
OLC	1550		3L:3128034-3148358	3	2	1
OLC	1551		3L:3148646-3166250	1	0	1
OLC	1552		3L:3165181-3169080	0	0	0
OLC	1553		3L:3169286-3178580	1	0	1
OLC	1554		3L:3178930-3192491	0	0	0
OLC	1555		3L:3192969-3197631	0	0	0
OLC	1556		3L:3197863-3218920	1	0	1
OLC	1557		3L:3219156-3220925	0	0	0
OLC	1558		3L:3220911-3236017	1	0	1
OLC	1559		3L:3236805-3276255	1	1	0
OLC	1560		3L:3280239-3303112	0	0	0
OLC	1561		3L:3319555-3328871	0	0	0
OLC	1562		3L:3330063-3333181	0	0	0
OLC	1563		3L:3333119-3334978	0	0	0
OLC	1564		3L:3336860-3368133	1	0	1
OLC	1565		3L:3370451-3468098	3	2	1
OLC	1566		3L:3468023-3472113	0	0	0
OLC	1567		3L:3472447-3616682	1	0	1
OLC	1568		3L:3626874-3813958	1	0	1
OLC	1569	YES	3L:3814211-3896603	2	2	0
OLC	1570		3L:3896900-3903184	0	0	0
OLC	1571		3L:3903492-3909931	0	0	0
OLC	1572		3L:3909973-3942465	3	3	0
OLC	1573		3L:3942710-4021279	3	0	3
OLC	1574		3L:4021457-4026011	0	0	0
OLC	1575		3L:4028605-4071717	0	0	0
OLC	1576		3L:4072032-4107116	1	1	0
OLC	1577		3L:4108186-4114157	0	0	0
OLC	1578		3L:4114289-4167464	2	1	1
OLC	1579		3L:4170404-4236147	3	0	3
OLC	1580		3L:4240173-4242603	0	0	0
OLC	1581		3L:4242734-4246233	0	0	0
OLC	1582		3L:4246343-4254306	0	0	0
OLC	1583		3L:4254776-4282817	0	0	0
OLC	1584		3L:4282956-4292246	0	0	0
OLC	1585		3L:4292482-4322259	1	1	0
OLC	1586		3L:4322491-4364102	1	1	0
OLC	1587		3L:4364550-4366671	0	0	0
OLC	1588		3L:4366494-4406059	3	3	0
OLC	1589	YES	3L:4406943-5079033	13	6	7
OLC	1590		3L:5122774-5132495	1	0	1
OLC	1591		3L:5132719-5147877	0	0	0
OLC	1592	YES	3L:5148921-5271044	8	0	8
OLC	1593		3L:5336719-5361108	2	2	0
OLC	1594		3L:5371886-5375921	0	0	0
OLC	1595		3L:5422261-5476763	1	1	0
OLC	1596		3L:5496628-5554698	2	1	1
OLC	1597		3L:5554799-5583490	1	0	1
OLC	1598		3L:5585841-5592792	0	0	0
OLC	1599		3L:5594196-5742699	3	0	3
OLC	1600		3L:5743129-5758691	0	0	0
OLC	1601		3L:5758946-5760184	0	0	0
OLC	1602		3L:5760117-5761894	0	0	0
OLC	1603		3L:5762223-5770433	0	0	0
OLC	1604		3L:5770576-5779818	0	0	0
OLC	1605		3L:5783292-5787292	0	0	0
OLC	1606		3L:5787505-5890535	3	2	1
OLC	1607		3L:5890738-5925873	0	0	0
OLC	1608		3L:5926136-6064645	2	2	0
OLC	1609		3L:6065239-6066639	0	0	0
OLC	1610		3L:6066590-6068345	0	0	0
OLC	1611		3L:6068636-6166980	1	0	1
OLC	1612		3L:6167348-6178020	0	0	0
OLC	1613		3L:6178930-6182223	0	0	0
OLC	1614		3L:6182845-6233168	1	0	1
OLC	1615		3L:6233600-6479064	7	3	4
OLC	1616		3L:6479267-6484310	0	0	0
OLC	1617		3L:6484330-6488397	0	0	0
OLC	1618		3L:6488780-6543108	1	0	1
OLC	1619	YES	3L:6543838-6628159	1	1	0
OLC	1620		3L:6657324-6736264	2	1	1
OLC	1621		3L:6737526-6949004	3	2	1
OLC	1622		3L:6949091-6987544	0	0	0
OLC	1623		3L:6991943-7086941	4	4	0
OLC	1624		3L:7087918-7150173	1	1	0
OLC	1625		3L:7152415-7183017	0	0	0
OLC	1626		3L:7227612-7231222	0	0	0
OLC	1627		3L:7231642-7234451	0	0	0
OLC	1628		3L:7234728-7237033	0	0	0
OLC	1629		3L:7237488-7243627	0	0	0
OLC	1630		3L:7243818-7326571	0	0	0
OLC	1631		3L:7326644-7332440	0	0	0
OLC	1632		3L:7332366-7349813	1	0	1
OLC	1633		3L:7353661-7362360	1	0	1
OLC	1634	YES	3L:7362943-7633546	5	2	3
OLC	1635		3L:7633898-7719573	0	0	0
OLC	1636		3L:7720904-7748268	0	0	0
OLC	1637		3L:7753553-7905051	1	0	1
OLC	1638		3L:7905563-7908218	0	0	0
OLC	1639		3L:7919125-7965549	0	0	0
OLC	1640		3L:7965549-8047247	3	2	1
OLC	1641		3L:8047433-8051813	1	0	1
OLC	1642		3L:8056974-8103143	1	0	1
OLC	1643		3L:8103468-8118232	0	0	0
OLC	1644		3L:8118427-8158618	0	0	0
OLC	1645		3L:8163740-8184065	0	0	0
OLC	1646		3L:8184370-8191087	0	0	0
OLC	1647	YES	3L:8191307-8283019	1	1	0
OLC	1648		3L:8283386-8292939	0	0	0
OLC	1649		3L:8293164-8308602	0	0	0
OLC	1650		3L:8313863-8337504	0	0	0
OLC	1651		3L:8337521-8339306	0	0	0
OLC	1652		3L:8339661-8398377	2	0	2
OLC	1653		3L:8398554-8404694	0	0	0
OLC	1654		3L:8404951-8435481	0	0	0
OLC	1655		3L:8436580-8465769	0	0	0
OLC	1656		3L:8500569-8517966	0	0	0
OLC	1657		3L:8528077-8567509	3	2	1
OLC	1658		3L:8567507-8593979	2	0	2
OLC	1659		3L:8594106-8617001	1	0	1
OLC	1660		3L:8617471-8925165	8	8	0
OLC	1661		3L:8930200-8957763	0	0	0
OLC	1662		3L:8959929-8961271	0	0	0
OLC	1663		3L:8961628-8979191	0	0	0
OLC	1664		3L:8979810-9038142	0	0	0
OLC	1665		3L:9040539-9065831	0	0	0
OLC	1666		3L:9066205-9085231	0	0	0
OLC	1667		3L:9086153-9123452	5	0	5
OLC	1668		3L:9127660-9130281	0	0	0
OLC	1669	YES	3L:9130960-9281622	4	1	3
OLC	1670		3L:9327432-9352847	2	1	1
OLC	1671		3L:9353416-9364338	0	0	0
OLC	1672		3L:9364611-9368064	1	1	0
OLC	1673		3L:9368530-9378382	0	0	0
OLC	1674		3L:9379927-9392327	0	0	0
OLC	1675		3L:9397897-9419777	0	0	0
OLC	1676		3L:9420110-9422921	0	0	0
OLC	1677		3L:9423412-9435367	0	0	0
OLC	1678		3L:9439964-9449381	0	0	0
OLC	1679		3L:9449418-9480890	2	0	2
OLC	1680		3L:9481150-9502683	0	0	0
OLC	1681		3L:9502990-9504631	0	0	0
OLC	1682		3L:9505108-9622293	1	0	1
OLC	1683		3L:9621776-9696695	2	1	1
OLC	1684		3L:9697431-9712244	1	0	1
OLC	1685		3L:9712428-9724324	0	0	0
OLC	1686	YES	3L:9724338-9829905	3	2	1
OLC	1687		3L:9850688-9857459	0	0	0
OLC	1688		3L:9857739-9965154	5	5	0
OLC	1689		3L:9965412-10132460	4	4	0
OLC	1690	YES	3L:10079847-10087838	0	0	0
OLC	1691	YES	3L:10092457-10656257	17	12	5
OLC	1692		3L:10656476-10683834	0	0	0
OLC	1693		3L:10684124-10689977	0	0	0
OLC	1694	YES	3L:10887876-11044471	7	7	0
OLC	1695		3L:11047135-11058041	1	1	0
OLC	1696		3L:11058091-11062964	0	0	0
OLC	1697		3L:11063626-11067488	0	0	0
OLC	1698		3L:11067869-11071836	0	0	0
OLC	1699		3L:11071852-11086293	0	0	0
OLC	1700		3L:11086471-11093678	0	0	0
OLC	1701		3L:11102790-11157084	0	0	0
OLC	1702		3L:11158071-11199116	2	1	1
OLC	1703		3L:11199522-11207197	0	0	0
OLC	1704	YES	3L:11207600-11623849	17	6	11
OLC	1705		3L:11624492-11636002	0	0	0
OLC	1706		3L:11639334-11641574	0	0	0
OLC	1707		3L:11641856-11643599	0	0	0
OLC	1708		3L:11643617-11685857	2	2	0
OLC	1709		3L:11686979-11690063	0	0	0
OLC	1710		3L:11690226-11692363	0	0	0
OLC	1711		3L:11692596-11704486	1	0	1
OLC	1712		3L:11705329-11783113	0	0	0
OLC	1713		3L:11783312-11807855	2	0	2
OLC	1714		3L:11810083-11818832	1	1	0
OLC	1715	YES	3L:11843751-11931972	5	3	2
OLC	1716	YES	3L:11936740-11942348	0	0	0
OLC	1717		3L:11945401-11946417	0	0	0
OLC	1718	YES	3L:11947183-11949880	0	0	0
OLC	1719	YES	3L:11949808-11986279	1	0	1
OLC	1720		3L:11986374-11991238	0	0	0
OLC	1721		3L:11991498-12001151	0	0	0
OLC	1722		3L:12001325-12057959	2	2	0
OLC	1723		3L:12060611-12082325	0	0	0
OLC	1724		3L:12109201-12112889	0	0	0
OLC	1725		3L:12113119-12118250	0	0	0
OLC	1726		3L:12125246-12136480	0	0	0
OLC	1727		3L:12136546-12139197	0	0	0
OLC	1728		3L:12139619-12176447	1	0	1
OLC	1729		3L:12185132-12199122	0	0	0
OLC	1730		3L:12199338-12264445	1	0	1
OLC	1731		3L:12264756-12329001	0	0	0
OLC	1732		3L:12329776-12392422	2	2	0
OLC	1733		3L:12392639-12407942	0	0	0
OLC	1734		3L:12408126-12410680	0	0	0
OLC	1735		3L:12415610-12461121	1	0	1
OLC	1736		3L:12464824-12490316	1	1	0
OLC	1737		3L:12491504-12523271	0	0	0
OLC	1738		3L:12523536-12528613	0	0	0
OLC	1739		3L:12530613-12703243	6	4	2
OLC	1740		3L:12726464-12727711	0	0	0
OLC	1741		3L:12734818-12738254	0	0	0
OLC	1742		3L:12738444-12739870	0	0	0
OLC	1743		3L:12739716-12743156	0	0	0
OLC	1744		3L:12743219-12761706	0	0	0
OLC	1745		3L:12761532-12766673	0	0	0
OLC	1746		3L:12777529-12850004	1	0	1
OLC	1747		3L:12878152-12887858	1	1	0
OLC	1748		3L:12999917-13019537	1	0	1
OLC	1749		3L:13029921-13034076	1	0	1
OLC	1750	YES	3L:13034856-13381007	10	4	6
OLC	1751		3L:13381399-13394225	1	1	0
OLC	1752		3L:13404480-13405553	0	0	0
OLC	1753		3L:13405943-13417268	0	0	0
OLC	1754		3L:13418991-13419773	0	0	0
OLC	1755		3L:13421939-13443383	0	0	0
OLC	1756		3L:13443870-13479380	1	0	1
OLC	1757		3L:13479897-13512705	3	0	3
OLC	1758		3L:13515293-13853101	17	1	16
OLC	1759		3L:13860914-13918435	3	2	1
OLC	1760		3L:13918982-13955747	3	1	2
OLC	1761		3L:13967161-13986500	0	0	0
OLC	1762		3L:13987331-13989671	0	0	0
OLC	1763		3L:13992480-13994980	0	0	0
OLC	1764		3L:13995227-14013248	0	0	0
OLC	1765		3L:14013415-14022221	0	0	0
OLC	1766		3L:14022679-14024806	0	0	0
OLC	1767	YES	3L:14024550-14182748	1	0	1
OLC	1768	YES	3L:14183970-14529376	18	3	15
OLC	1769		3L:14530751-14544075	0	0	0
OLC	1770		3L:14553100-14625177	3	2	1
OLC	1771		3L:14625701-14760803	1	0	1
OLC	1772		3L:14760803-14769229	0	0	0
OLC	1773	YES	3L:14779891-14975532	5	0	5
OLC	1774		3L:14975935-15007162	1	1	0
OLC	1775	YES	3L:15007795-15058077	2	0	2
OLC	1776		3L:15059341-15109473	2	0	2
OLC	1777		3L:15109837-15124478	1	0	1
OLC	1778		3L:15124608-15135692	0	0	0
OLC	1779		3L:15136163-15137159	0	0	0
OLC	1780	YES	3L:15137455-15497994	14	3	11
OLC	1781		3L:15498288-15514753	0	0	0
OLC	1782		3L:15514811-15517237	0	0	0
OLC	1783		3L:15517425-15556165	3	0	3
OLC	1784		3L:15556527-15558659	1	0	1
OLC	1785		3L:15559113-15571774	0	0	0
OLC	1786		3L:15571869-15576473	0	0	0
OLC	1787		3L:15576738-15602225	0	0	0
OLC	1788	YES	3L:15601807-15721530	4	2	2
OLC	1789		3L:15801422-15825104	2	0	2
OLC	1790		3L:15825564-15947897	3	2	1
OLC	1791		3L:15948196-15949565	0	0	0
OLC	1792		3L:15949650-15960972	0	0	0
OLC	1793		3L:15961304-15997836	1	1	0
OLC	1794		3L:16016580-16025852	0	0	0
OLC	1795		3L:16028585-16044134	1	1	0
OLC	1796		3L:16045059-16075126	1	0	1
OLC	1797		3L:16075651-16105726	0	0	0
OLC	1798		3L:16115102-16124732	0	0	0
OLC	1799		3L:16125128-16221837	2	0	2
OLC	1800		3L:16222200-16225138	0	0	0
OLC	1801		3L:16225184-16340720	1	0	1
OLC	1802		3L:16341174-16371750	1	0	1
OLC	1803		3L:16372074-16383916	1	0	1
OLC	1804		3L:16384052-16412402	1	0	1
OLC	1805		3L:16412697-16566434	0	0	0
OLC	1806		3L:16567536-16569971	0	0	0
OLC	1807		3L:16569959-16580157	1	0	1
OLC	1808		3L:16581575-16584150	0	0	0
OLC	1809		3L:16584307-16603518	0	0	0
OLC	1810		3L:16603762-16605299	0	0	0
OLC	1811		3L:16605586-16608572	0	0	0
OLC	1812		3L:16615470-16640982	1	0	1
OLC	1813		3L:16641616-16654715	1	1	0
OLC	1814		3L:16655657-16704777	2	2	0
OLC	1815		3L:16705226-16721089	1	0	1
OLC	1816		3L:16721596-16772836	1	1	0
OLC	1817		3L:16773200-16775519	0	0	0
OLC	1818		3L:16776110-16778346	0	0	0
OLC	1819		3L:16778342-16822174	1	0	1
OLC	1820		3L:16835394-16838091	0	0	0
OLC	1821		3L:16838486-16915587	1	0	1
OLC	1822		3L:16916352-16938978	1	1	0
OLC	1823		3L:16948035-16987488	0	0	0
OLC	1824		3L:16987817-17005665	0	0	0
OLC	1825		3L:17005986-17015956	0	0	0
OLC	1826		3L:17020615-17035674	0	0	0
OLC	1827		3L:17035897-17038138	0	0	0
OLC	1828		3L:17039260-17051633	0	0	0
OLC	1829		3L:17052007-17235228	9	0	9
OLC	1830		3L:17236536-17342766	1	0	1
OLC	1831		3L:17345519-17414614	3	1	2
OLC	1832		3L:17414887-17420230	0	0	0
OLC	1833		3L:17420405-17450297	1	0	1
OLC	1834		3L:17467861-17504793	3	0	3
OLC	1835		3L:17504955-17507012	2	0	2
OLC	1836		3L:17507398-17510036	1	0	1
OLC	1837		3L:17518433-17539760	0	0	0
OLC	1838		3L:17539968-17542227	0	0	0
OLC	1839		3L:17542926-17550888	0	0	0
OLC	1840		3L:17551772-17614725	1	0	1
OLC	1841		3L:17614924-17638136	0	0	0
OLC	1842		3L:17640542-17757258	3	1	2
OLC	1843		3L:17790838-17795379	0	0	0
OLC	1844		3L:17795590-17799465	0	0	0
OLC	1845		3L:17799551-17801904	0	0	0
OLC	1846		3L:17802331-17834527	1	0	1
OLC	1847		3L:17834640-17839601	0	0	0
OLC	1848		3L:17840016-17845553	1	0	1
OLC	1849		3L:17845724-17888962	4	1	3
OLC	1850		3L:17891989-17900912	1	0	1
OLC	1851		3L:17901243-18057796	8	3	5
OLC	1852		3L:18081517-18099249	0	0	0
OLC	1853		3L:18099679-18100599	0	0	0
OLC	1854	YES	3L:18100948-18615229	19	8	11
OLC	1855		3L:18615792-18617851	0	0	0
OLC	1856		3L:18619059-18660277	4	1	3
OLC	1857		3L:18661253-18666260	0	0	0
OLC	1858		3L:18666572-18670976	0	0	0
OLC	1859		3L:18674137-18677161	0	0	0
OLC	1860		3L:18737588-18821288	1	0	1
OLC	1861		3L:18821732-18839367	1	0	1
OLC	1862		3L:18856747-18862319	0	0	0
OLC	1863		3L:18862330-18891393	0	0	0
OLC	1864		3L:18891975-18893017	0	0	0
OLC	1865	YES	3L:18893695-19132075	7	1	6
OLC	1866		3L:19134075-19248161	3	1	2
OLC	1867	YES	3L:19248440-19513519	4	2	2
OLC	1868		3L:19514045-19545390	1	1	0
OLC	1869		3L:19545520-19579070	0	0	0
OLC	1870		3L:19579353-19583624	0	0	0
OLC	1871		3L:19583873-19611621	0	0	0
OLC	1872		3L:19611994-19701115	2	0	2
OLC	1873		3L:19707518-19711428	0	0	0
OLC	1874		3L:19712627-19786669	4	1	3
OLC	1875		3L:19787035-19806439	0	0	0
OLC	1876		3L:19806870-19864178	0	0	0
OLC	1877		3L:19864239-19874884	0	0	0
OLC	1878		3L:19875151-19911260	0	0	0
OLC	1879		3L:19911342-19917788	0	0	0
OLC	1880		3L:19918043-19920275	0	0	0
OLC	1881		3L:19920294-19981172	1	1	0
OLC	1882		3L:19981127-19984279	0	0	0
OLC	1883		3L:20051611-20120481	0	0	0
OLC	1884		3L:20122281-20258654	0	0	0
OLC	1885		3L:20261959-20288233	0	0	0
OLC	1886		3L:20288902-20295241	1	0	1
OLC	1887		3L:20295531-20309677	0	0	0
OLC	1888		3L:20314052-20359824	0	0	0
OLC	1889		3L:20360298-20363359	0	0	0
OLC	1890		3L:20363413-20386653	0	0	0
OLC	1891		3L:20389388-20417409	2	0	2
OLC	1892		3L:20417524-20420766	0	0	0
OLC	1893		3L:20423705-20425461	0	0	0
OLC	1894		3L:20425568-20513872	2	1	1
OLC	1895		3L:20514109-20519274	0	0	0
OLC	1896		3L:20519676-20521010	0	0	0
OLC	1897	YES	3L:20521072-20762582	2	0	2
OLC	1898		3L:20762686-20771364	0	0	0
OLC	1899		3L:20771899-20779297	0	0	0
OLC	1900		3L:20779440-20781237	1	0	1
OLC	1901		3L:20781986-20793181	0	0	0
OLC	1902	YES	3L:20799968-21020534	2	1	1
OLC	1903		3L:21021015-21024460	0	0	0
OLC	1904		3L:21024925-21026661	0	0	0
OLC	1905		3L:21027635-21068544	3	0	3
OLC	1906		3L:21068681-21129453	1	0	1
OLC	1907		3L:21129547-21165030	0	0	0
OLC	1908		3L:21165953-21176378	0	0	0
OLC	1909		3L:21176413-21261435	2	0	2
OLC	1910		3L:21261492-21274606	0	0	0
OLC	1911		3L:21275090-21279062	0	0	0
OLC	1912		3L:21279199-21283410	0	0	0
OLC	1913		3L:21284960-21289798	0	0	0
OLC	1914		3L:21289863-21327290	0	0	0
OLC	1915		3L:21328315-21352967	0	0	0
OLC	1916		3L:21353279-21431739	2	0	2
OLC	1917		3L:21431728-21434463	0	0	0
OLC	1918		3L:21435327-21469579	0	0	0
OLC	1919		3L:21484499-21490594	0	0	0
OLC	1920		3L:21490649-21500638	0	0	0
OLC	1921		3L:21500952-21515786	0	0	0
OLC	1922		3L:21516286-21521263	0	0	0
OLC	1923		3L:21521318-21522433	0	0	0
OLC	1924		3L:21523059-21548028	0	0	0
OLC	1925		3L:21548473-21555281	0	0	0
OLC	1926		3L:21579928-21606449	1	0	1
OLC	1927		3L:21606897-21610476	0	0	0
OLC	1928		3L:21613100-21621671	1	0	1
OLC	1929		3L:21621425-21629351	1	0	1
OLC	1930		3L:21630047-21763634	4	0	4
OLC	1931		3L:21801803-21816409	1	0	1
OLC	1932		3L:21817840-21825353	0	0	0
OLC	1933		3L:21825874-21931736	3	0	3
OLC	1934	YES	3L:21935321-22058379	4	0	4
OLC	1935	YES	3L:22068156-22259779	8	1	7
OLC	1936		3L:22260668-22281295	0	0	0
OLC	1937		3L:22281765-22285910	0	0	0
OLC	1938	YES	3L:22286144-22710677	10	0	10
OLC	1939		3L:22717333-22719334	1	0	1
OLC	1940		3L:22721211-22734488	2	0	2
OLC	1941		3L:22734893-22780687	2	0	2
OLC	1942		3L:22781539-22871868	5	1	4
OLC	1943		3L:22872189-23033400	9	0	9
OLC	1944		3R:354-15982	1	0	1
OLC	1945		3R:12685-54960	2	0	2
OLC	1946		3R:56501-58064	0	0	0
OLC	1947		3R:58769-84166	2	0	2
OLC	1948		3R:92492-135557	7	0	7
OLC	1949		3R:135369-136669	0	0	0
OLC	1950		3R:137277-144791	0	0	0
OLC	1951		3R:145405-159793	0	0	0
OLC	1952		3R:160601-165287	1	0	1
OLC	1953		3R:163477-206932	6	1	5
OLC	1954		3R:207028-227749	1	0	1
OLC	1955		3R:228771-243387	0	0	0
OLC	1956		3R:248205-263051	1	0	1
OLC	1957		3R:263109-304929	0	0	0
OLC	1958		3R:310730-467560	11	2	9
OLC	1959		3R:467685-470358	0	0	0
OLC	1960		3R:470371-471377	0	0	0
OLC	1961		3R:474898-483707	1	1	0
OLC	1962		3R:485301-557600	5	1	4
OLC	1963		3R:559376-574778	2	0	2
OLC	1964		3R:575757-647154	1	0	1
OLC	1965	YES	3R:678535-771298	3	0	3
OLC	1966		3R:774477-794207	0	0	0
OLC	1967		3R:812222-995849	1	1	0
OLC	1968		3R:985334-986623	0	0	0
OLC	1969		3R:998202-1180469	4	1	3
OLC	1970		3R:1180814-1184086	0	0	0
OLC	1971		3R:1184595-1194028	0	0	0
OLC	1972		3R:1195262-1218587	0	0	0
OLC	1973		3R:1219628-1290475	1	0	1
OLC	1974		3R:1291352-1292823	0	0	0
OLC	1975		3R:1293515-1300320	0	0	0
OLC	1976		3R:1300621-1311115	0	0	0
OLC	1977		3R:1311265-1365006	4	0	4
OLC	1978		3R:1365232-1373497	0	0	0
OLC	1979		3R:1373837-1380038	0	0	0
OLC	1980		3R:1380806-1394337	0	0	0
OLC	1981		3R:1396830-1414102	0	0	0
OLC	1982		3R:1414595-1417181	0	0	0
OLC	1983		3R:1417485-1426858	1	0	1
OLC	1984		3R:1427155-1432265	0	0	0
OLC	1985		3R:1433065-1462574	3	0	3
OLC	1986		3R:1462956-1480583	1	0	1
OLC	1987		3R:1480861-1485634	0	0	0
OLC	1988		3R:1486357-1495056	1	0	1
OLC	1989		3R:1495435-1542527	1	0	1
OLC	1990		3R:1559235-1562077	0	0	0
OLC	1991		3R:1562470-1563735	0	0	0
OLC	1992		3R:1563900-1580496	1	0	1
OLC	1993		3R:1580654-1620039	4	0	4
OLC	1994		3R:1620427-1647162	0	0	0
OLC	1995		3R:1647748-1650226	0	0	0
OLC	1996		3R:1650327-1652298	0	0	0
OLC	1997		3R:1655784-1672290	1	0	1
OLC	1998		3R:1675416-1682033	0	0	0
OLC	1999		3R:1682307-1688133	0	0	0
OLC	2000	YES	3R:1688587-2173241	22	4	18
OLC	2001		3R:2174965-2208326	2	0	2
OLC	2002		3R:2208636-2231617	1	0	1
OLC	2003		3R:2232577-2284544	0	0	0
[truncated: 6,304 more rows]
