# Supplementary material for: Females and Males Contribute in Opposite Ways to the Evolution of Gene Order in Drosophila
Source: PLoS One. 2013 May 16;8(5):e64491. doi: 10.1371/journal.pone.0064491 (PMC3655977; doi:10.1371/journal.pone.0064491)
Supplement: Dataset S2 — Number of gene order-disrupting chromosome rearrangement breakpoints, classification according to changes in their flanking genes, and D. melanogaster gonadal expression for Drosophila OL genes. (XLSX) [file pone.0064491.s006.xlsx]

## Sheet: Dataset S2
Dataset S2. Number of gene order-disrupting chromosome rearrangement breakpoints, classification according to changes in their flanking genes, and D. melanogaster gonadal expression for Drosophila OL genes.
Gene order stability definition1	Gene2	OL2	Number of breakpoints per gene2	Type of gene according to changes in their flanking genes2	D. melanogaster gonadal expression3
OLC	FBgn0029128	1	9	Singleton	Testis-specific
OLC	FBgn0040373	2	2	Singleton
OLC	FBgn0040372	3	2	Singleton	Ovary-specific
OLC	FBgn0000316	4	1	Unisyntenic
OLC	FBgn0261446	4	4	Unisyntenic
OLC	FBgn0040371	5	6	Unisyntenic	Testis-specific
OLC	FBgn0029521	5	0	Bisyntenic
OLC	FBgn0052816	5	1	Unisyntenic	Ovary-specific
OLC	FBgn0024989	6	3	Unisyntenic	Testis-specific
OLC	FBgn0004034	6	1	Unisyntenic
OLC	FBgn0000022	7	1	Unisyntenic
OLC	FBgn0004170	7	0	Bisyntenic
OLC	FBgn0002561	7	0	Bisyntenic
OLC	FBgn0011822	7	0	Bisyntenic
OLC	FBgn0000137	7	0	Bisyntenic
OLC	FBgn0010019	7	0	Bisyntenic
OLC	FBgn0001337	7	1	Unisyntenic
OLC	FBgn0029524	8	10	Unisyntenic
OLC	FBgn0029525	8	1	Unisyntenic
OLC	FBgn0023536	9	1	Unisyntenic
OLC	FBgn0023537	9	10	Unisyntenic
OLC	FBgn0023534	10	11	Singleton
OLC	FBgn0004648	11	3	Singleton
OLC	FBgn0023535	12	1	Unisyntenic
OLC	FBgn0260400	12	0	Bisyntenic
OLC	FBgn0024983	12	6	Unisyntenic
OLC	FBgn0000108	13	4	Unisyntenic
OLC	FBgn0261930	13	2	Unisyntenic
OLC	FBgn0025633	14	1	Unisyntenic
OLC	FBgn0029529	14	0	Bisyntenic
OLC	FBgn0016038	14	9	Unisyntenic
OLC	FBgn0025635	15	5	Unisyntenic
OLC	FBgn0002579	15	2	Unisyntenic
OLC	FBgn0001341	16	5	Unisyntenic
OLC	FBgn0020381	16	1	Unisyntenic
OLC	FBgn0003575	17	3	Singleton
OLC	FBgn0025634	18	11	Singleton
OLC	FBgn0025638	19	4	Unisyntenic
OLC	FBgn0025639	19	8	Unisyntenic
OLC	FBgn0021764	20	7	Unisyntenic
OLC	FBgn0029531	20	0	Bisyntenic	Ovary-specific
OLC	FBgn0029532	20	0	Bisyntenic
OLC	FBgn0040383	20	4	Unisyntenic
OLC	FBgn0027343	21	7	Unisyntenic
OLC	FBgn0086368	21	0	Bisyntenic
OLC	FBgn0025620	21	3	Unisyntenic	Testis-specific
OLC	FBgn0025621	22	3	Unisyntenic
OLC	FBgn0015799	22	6	Unisyntenic
OLC	FBgn0264449	23	0	Bisyntenic
OLC	FBgn0260855	23	3	Unisyntenic
OLC	FBgn0040344	23	0	Bisyntenic
OLC	FBgn0040339	23	0	Bisyntenic
OLC	FBgn0040345	23	0	Bisyntenic	Testis-specific
OLC	FBgn0040342	23	1	Unisyntenic
OLC	FBgn0052815	24	2	Unisyntenic
OLC	FBgn0040340	24	0	Bisyntenic
OLC	FBgn0040346	24	0	Bisyntenic
OLC	FBgn0040347	24	0	Bisyntenic	Ovary-specific
OLC	FBgn0040348	24	1	Unisyntenic
OLC	FBgn0040349	25	1	Unisyntenic
OLC	FBgn0040350	25	0	Bisyntenic
OLC	FBgn0040351	25	4	Unisyntenic	Ovary-specific
OLC	FBgn0040337	26	6	Singleton
OLC	FBgn0003638	27	1	Unisyntenic	Ovary-specific
OLC	FBgn0053082	27	0	Bisyntenic
OLC	FBgn0014903	27	0	Bisyntenic	Ovary-specific
OLC	FBgn0040398	27	0	Bisyntenic	Testis-specific
OLC	FBgn0040397	27	0	Bisyntenic	Ovary-specific
OLC	FBgn0040368	27	0	Bisyntenic	Testis-specific
OLC	FBgn0040364	27	0	Bisyntenic
OLC	FBgn0040363	27	0	Bisyntenic	Testis-specific
OLC	FBgn0040362	27	0	Bisyntenic	Testis-specific
OLC	FBgn0040361	27	0	Bisyntenic	Testis-specific
OLC	FBgn0040360	27	0	Bisyntenic
OLC	FBgn0040359	27	0	Bisyntenic
OLC	FBgn0040358	27	1	Unisyntenic
OLC	FBgn0029568	28	3	Unisyntenic	Ovary-specific
OLC	FBgn0040357	28	0	Bisyntenic
OLC	FBgn0040367	28	13	Unisyntenic	Ovary-specific
OLC	FBgn0026876	29	11	Singleton	Ovary-specific
OLC	FBgn0028550	30	7	Singleton
OLC	FBgn0025641	31	12	Singleton
OLC	FBgn0004650	32	9	Singleton
OLC	FBgn0024366	33	10	Singleton
OLC	FBgn0024362	34	1	Unisyntenic
OLC	FBgn0024360	34	2	Unisyntenic
OLC	FBgn0024361	34	0	Bisyntenic	Ovary-specific
OLC	FBgn0024365	35	2	Singleton
OLC	FBgn0024364	36	4	Singleton
OLC	FBgn0000826	37	3	Singleton	Ovary-specific
OLC	FBgn0029573	38	3	Singleton
OLC	FBgn0024987	39	2	Unisyntenic
OLC	FBgn0023169	39	0	Bisyntenic
OLC	FBgn0024986	39	2	Unisyntenic
OLC	FBgn0052813	40	2	Singleton
OLC	FBgn0024985	41	5	Singleton
OLC	FBgn0259108	42	2	Unisyntenic
OLC	FBgn0265139	42	0	Bisyntenic
OLC	FBgn0027795	42	3	Unisyntenic	Testis-specific
OLC	FBgn0027794	43	9	Singleton
OLC	FBgn0027793	44	4	Unisyntenic
OLC	FBgn0028274	44	0	Bisyntenic
OLC	FBgn0027791	44	5	Unisyntenic
OLC	FBgn0026872	45	6	Unisyntenic
OLC	FBgn0029580	45	0	Bisyntenic
OLC	FBgn0052808	45	0	Bisyntenic
OLC	FBgn0013720	45	0	Bisyntenic
OLC	FBgn0025383	45	0	Bisyntenic
OLC	FBgn0025382	45	3	Unisyntenic
OLC	FBgn0260986	46	4	Unisyntenic	Ovary-specific
OLC	FBgn0025381	46	3	Unisyntenic
OLC	FBgn0003517	47	2	Unisyntenic
OLC	FBgn0053513	47	0	Bisyntenic
OLC	FBgn0025393	47	4	Unisyntenic
OLC	FBgn0025390	48	5	Unisyntenic	Ovary-specific
OLC	FBgn0000210	48	3	Unisyntenic
OLC	FBgn0000482	49	2	Unisyntenic
OLC	FBgn0023530	49	1	Unisyntenic	Ovary-specific
OLC	FBgn0001189	50	1	Unisyntenic
OLC	FBgn0023531	50	0	Bisyntenic	Ovary-specific
OLC	FBgn0029587	50	0	Bisyntenic
OLC	FBgn0024897	50	0	Bisyntenic	Testis-specific
OLC	FBgn0023130	50	1	Unisyntenic
OLC	FBgn0025378	51	1	Unisyntenic	Testis-specific
OLC	FBgn0025391	51	0	Bisyntenic
OLC	FBgn0026086	51	7	Unisyntenic
OLC	FBgn0261548	52	3	Singleton	Testis-specific
OLC	FBgn0026090	53	1	Unisyntenic
OLC	FBgn0028969	53	0	Bisyntenic
OLC	FBgn0023515	53	5	Unisyntenic
OLC	FBgn0026873	54	4	Unisyntenic
OLC	FBgn0023516	54	0	Bisyntenic
OLC	FBgn0023513	54	5	Unisyntenic
OLC	FBgn0014411	55	8	Singleton
OLC	FBgn0026089	56	3	Singleton
OLC	FBgn0023514	57	5	Unisyntenic
OLC	FBgn0026088	57	2	Unisyntenic
OLC	FBgn0029594	58	5	Unisyntenic
OLC	FBgn0023518	58	0	Bisyntenic	Ovary-specific
OLC	FBgn0023519	58	0	Bisyntenic
OLC	FBgn0000117	58	0	Bisyntenic
OLC	FBgn0052803	58	2	Unisyntenic
OLC	FBgn0052801	59	3	Unisyntenic
OLC	FBgn0023511	59	2	Unisyntenic
OLC	FBgn0023509	60	3	Unisyntenic
OLC	FBgn0023510	60	0	Bisyntenic
OLC	FBgn0023512	60	3	Unisyntenic
OLC	FBgn0023508	61	6	Singleton
OLC	FBgn0023522	62	7	Unisyntenic
OLC	FBgn0023520	62	0	Bisyntenic
OLC	FBgn0023521	62	1	Unisyntenic
OLC	FBgn0264562	63	3	Unisyntenic
OLC	FBgn0023545	63	1	Unisyntenic
OLC	FBgn0261954	64	2	Singleton
OLC	FBgn0000667	65	1	Unisyntenic
OLC	FBgn0003964	65	0	Bisyntenic
OLC	FBgn0026878	65	0	Bisyntenic
OLC	FBgn0025631	65	0	Bisyntenic
OLC	FBgn0025632	65	0	Bisyntenic	Ovary-specific
OLC	FBgn0025625	65	0	Bisyntenic
OLC	FBgn0025626	65	4	Unisyntenic
OLC	FBgn0025630	66	4	Unisyntenic
OLC	FBgn0025629	66	5	Unisyntenic
OLC	FBgn0025624	67	4	Unisyntenic
OLC	FBgn0040394	67	9	Unisyntenic
OLC	FBgn0040395	68	7	Unisyntenic
OLC	FBgn0000382	68	10	Unisyntenic
OLC	FBgn0004861	69	2	Unisyntenic
OLC	FBgn0023507	69	0	Bisyntenic
OLC	FBgn0004654	69	0	Bisyntenic
OLC	FBgn0013432	69	3	Unisyntenic
OLC	FBgn0004655	70	7	Singleton
OLC	FBgn0005670	71	3	Unisyntenic
OLC	FBgn0023540	71	6	Unisyntenic
OLC	FBgn0023541	72	13	Singleton
OLC	FBgn0003116	73	3	Unisyntenic
OLC	FBgn0023542	73	2	Unisyntenic
OLC	FBgn0024984	74	2	Unisyntenic	Ovary-specific
OLC	FBgn0023549	74	0	Bisyntenic	Ovary-specific
OLC	FBgn0023550	74	0	Bisyntenic
OLC	FBgn0053548	74	0	Bisyntenic	Testis-specific
OLC	FBgn0004397	74	2	Unisyntenic
OLC	FBgn0029606	75	2	Singleton
OLC	FBgn0003048	76	2	Unisyntenic
OLC	FBgn0001330	76	4	Unisyntenic
OLC	FBgn0000810	77	3	Unisyntenic
OLC	FBgn0023523	77	0	Bisyntenic
OLC	FBgn0000377	77	0	Bisyntenic
OLC	FBgn0023525	77	0	Bisyntenic
OLC	FBgn0029608	77	1	Unisyntenic	Testis-specific
OLC	FBgn0023524	78	1	Unisyntenic
OLC	FBgn0027296	78	3	Unisyntenic
OLC	FBgn0023527	79	3	Unisyntenic
OLC	FBgn0023528	79	0	Bisyntenic
OLC	FBgn0023529	79	0	Bisyntenic
OLC	FBgn0023526	79	0	Bisyntenic
OLC	FBgn0040392	79	3	Unisyntenic
OLC	FBgn0003079	80	3	Unisyntenic
OLC	FBgn0040389	80	2	Unisyntenic
OLC	FBgn0264598	81	0	Bisyntenic
OLC	FBgn0003159	81	1	Unisyntenic
OLC	FBgn0040385	81	8	Unisyntenic
OLC	FBgn0040388	82	2	Unisyntenic
OLC	FBgn0004050	82	0	Bisyntenic
OLC	FBgn0261451	82	0	Bisyntenic
OLC	FBgn0260753	82	0	Bisyntenic
OLC	FBgn0040377	82	0	Bisyntenic	Testis-specific
OLC	FBgn0040376	82	0	Bisyntenic	Testis-specific
OLC	FBgn0040375	82	2	Unisyntenic	Ovary-specific
OLC	FBgn0040066	83	9	Singleton
OLC	FBgn0001404	84	13	Singleton
OLC	FBgn0004643	85	5	Unisyntenic
OLC	FBgn0011566	85	0	Bisyntenic	Ovary-specific
OLC	FBgn0029629	85	8	Unisyntenic
OLC	FBgn0040334	86	6	Unisyntenic	Ovary-specific
OLC	FBgn0040336	86	4	Unisyntenic	Ovary-specific
OLC	FBgn0261922	87	5	Unisyntenic
OLC	FBgn0003371	87	2	Unisyntenic
OLC	FBgn0011276	88	3	Unisyntenic
OLC	FBgn0025838	88	2	Unisyntenic	Testis-specific
OLC	FBgn0003068	89	2	Unisyntenic	Ovary-specific
OLC	FBgn0000092	89	0	Bisyntenic
OLC	FBgn0024992	89	1	Unisyntenic
OLC	FBgn0024993	90	4	Unisyntenic
OLC	FBgn0024994	90	1	Unisyntenic
OLC	FBgn0024996	91	1	Unisyntenic
OLC	FBgn0024995	91	1	Unisyntenic	Testis-specific
OLC	FBgn0024997	92	1	Unisyntenic
OLC	FBgn0024998	92	1	Unisyntenic
OLC	FBgn0024991	93	1	Unisyntenic
OLC	FBgn0024973	93	4	Unisyntenic
OLC	FBgn0000927	94	6	Singleton	Ovary-specific
OLC	FBgn0024977	95	4	Singleton	Testis-specific
OLC	FBgn0000520	96	2	Unisyntenic	Ovary-specific
OLC	FBgn0250874	96	0	Bisyntenic
OLC	FBgn0024975	96	1	Unisyntenic
OLC	FBgn0000376	97	2	Unisyntenic
OLC	FBgn0024980	97	0	Bisyntenic
OLC	FBgn0028369	97	2	Unisyntenic	Testis-specific
OLC	FBgn0040384	97	0	Bisyntenic
OLC	FBgn0003996	97	0	Bisyntenic	Testis-specific
OLC	FBgn0040356	97	0	Bisyntenic	Testis-specific
OLC	FBgn0040352	97	0	Bisyntenic
OLC	FBgn0040353	97	0	Bisyntenic
OLC	FBgn0040354	97	0	Bisyntenic
OLC	FBgn0029639	97	0	Bisyntenic
OLC	FBgn0040355	97	0	Bisyntenic	Testis-specific
OLC	FBgn0025643	97	0	Bisyntenic
OLC	FBgn0025644	97	0	Bisyntenic
OLC	FBgn0052793	97	0	Bisyntenic
OLC	FBgn0029642	97	0	Bisyntenic	Testis-specific
OLC	FBgn0025645	97	0	Bisyntenic
OLC	FBgn0029643	97	0	Bisyntenic
OLC	FBgn0029644	97	0	Bisyntenic
OLC	FBgn0029645	97	0	Bisyntenic
OLC	FBgn0029646	97	0	Bisyntenic
OLC	FBgn0029647	97	0	Bisyntenic
OLC	FBgn0029648	97	0	Bisyntenic
OLC	FBgn0003285	97	0	Bisyntenic	Ovary-specific
OLC	FBgn0029649	97	0	Bisyntenic
OLC	FBgn0004647	98	2	Unisyntenic	Ovary-specific
OLC	FBgn0028746	98	2	Unisyntenic
OLC	FBgn0000644	99	2	Unisyntenic	Ovary-specific
OLC	FBgn0040396	99	0	Bisyntenic
OLC	FBgn0000479	99	8	Unisyntenic
OLC	FBgn0003086	99	0	Bisyntenic
OLC	FBgn0003374	99	0	Bisyntenic
OLC	FBgn0029656	99	0	Bisyntenic	Testis-specific
OLC	FBgn0262656	100	3	Unisyntenic
OLC	FBgn0029657	100	0	Bisyntenic	Testis-specific
OLC	FBgn0029658	100	0	Bisyntenic	Testis-specific
OLC	FBgn0029659	100	0	Bisyntenic	Testis-specific
OLC	FBgn0029661	100	1	Unisyntenic	Testis-specific
OLC	FBgn0029662	101	1	Unisyntenic	Testis-specific
OLC	FBgn0029663	101	0	Bisyntenic
OLC	FBgn0029664	101	0	Bisyntenic
OLC	FBgn0029665	101	7	Unisyntenic
OLC	FBgn0029666	102	7	Unisyntenic
OLC	FBgn0029667	102	0	Bisyntenic	Testis-specific
OLC	FBgn0052791	102	0	Bisyntenic	Ovary-specific
OLC	FBgn0052792	102	2	Unisyntenic
OLC	FBgn0029672	103	4	Singleton
OLC	FBgn0028961	104	3	Unisyntenic
OLC	FBgn0044046	104	0	Bisyntenic	Ovary-specific
OLC	FBgn0023216	104	1	Unisyntenic
OLC	FBgn0023215	105	1	Unisyntenic
OLC	FBgn0015286	105	2	Unisyntenic
OLC	FBgn0086899	106	15	Singleton
OLC	FBgn0264954	107	3	Unisyntenic
OLC	FBgn0021738	107	3	Unisyntenic
OLC	FBgn0000542	108	6	Unisyntenic
OLC	FBgn0029679	108	0	Bisyntenic	Testis-specific
OLC	FBgn0015565	109	3	Unisyntenic
OLC	FBgn0028491	109	1	Unisyntenic	Testis-specific
OLC	FBgn0028665	110	1	Unisyntenic
OLC	FBgn0029681	110	2	Unisyntenic
OLC	FBgn0260658	111	2	Unisyntenic
OLC	FBgn0029685	111	0	Bisyntenic
OLC	FBgn0029686	111	4	Unisyntenic
OLC	FBgn0052783	112	4	Unisyntenic
OLC	FBgn0029687	112	5	Unisyntenic
OLC	FBgn0029689	113	11	Singleton
OLC	FBgn0263772	114	4	Unisyntenic
OLC	FBgn0029693	114	1	Unisyntenic
OLC	FBgn0004832	115	2	Singleton
OLC	FBgn0000221	116	1	Unisyntenic
OLC	FBgn0026084	116	0	Bisyntenic
OLC	FBgn0026079	116	0	Bisyntenic
OLC	FBgn0026085	116	0	Bisyntenic
OLC	FBgn0026080	116	0	Bisyntenic
OLC	FBgn0026083	116	3	Unisyntenic
OLC	FBgn0066114	117	3	Singleton
OLC	FBgn0000635	118	1	Unisyntenic
OLC	FBgn0029696	118	0	Bisyntenic	Ovary-specific
OLC	FBgn0029697	118	0	Bisyntenic
OLC	FBgn0041252	118	0	Bisyntenic	Ovary-specific
OLC	FBgn0052774	118	0	Bisyntenic	Ovary-specific
OLC	FBgn0029701	118	0	Bisyntenic	Testis-specific
OLC	FBgn0029702	118	0	Bisyntenic	Testis-specific
OLC	FBgn0040904	118	0	Bisyntenic	Testis-specific
OLC	FBgn0002707	118	0	Bisyntenic	Ovary-specific
OLC	FBgn0029704	118	0	Bisyntenic
OLC	FBgn0040907	118	4	Unisyntenic
OLC	FBgn0262738	119	7	Unisyntenic
OLC	FBgn0029705	119	0	Bisyntenic	Testis-specific
OLC	FBgn0029706	120	2	Unisyntenic
OLC	FBgn0000179	120	0	Bisyntenic	Testis-specific
OLC	FBgn0029708	120	0	Bisyntenic	Testis-specific
OLC	FBgn0003210	120	6	Unisyntenic
OLC	FBgn0029709	121	1	Unisyntenic
OLC	FBgn0029710	121	7	Unisyntenic
OLC	FBgn0029711	122	11	Singleton
OLC	FBgn0029712	123	4	Unisyntenic
OLC	FBgn0029713	123	4	Unisyntenic
OLC	FBgn0029714	124	6	Unisyntenic
OLC	FBgn0029715	124	2	Unisyntenic
OLC	FBgn0029716	125	5	Unisyntenic
OLC	FBgn0003053	125	4	Unisyntenic
OLC	FBgn0025739	126	4	Unisyntenic
OLC	FBgn0025613	126	0	Bisyntenic
OLC	FBgn0025612	126	0	Bisyntenic	Testis-specific
OLC	FBgn0011277	126	0	Bisyntenic
OLC	FBgn0029718	126	0	Bisyntenic
OLC	FBgn0025615	126	3	Unisyntenic
OLC	FBgn0022942	127	5	Unisyntenic	Ovary-specific
OLC	FBgn0029719	127	0	Bisyntenic
OLC	FBgn0029720	128	1	Unisyntenic
OLC	FBgn0262699	128	9	Unisyntenic
OLC	FBgn0022768	129	8	Singleton
OLC	FBgn0260971	130	1	Unisyntenic
OLC	FBgn0028325	130	4	Unisyntenic
OLC	FBgn0029722	130	0	Bisyntenic	Testis-specific
OLC	FBgn0029723	130	0	Bisyntenic
OLC	FBgn0025679	130	0	Bisyntenic
OLC	FBgn0029726	130	0	Bisyntenic	Testis-specific
OLC	FBgn0029727	130	0	Bisyntenic	Testis-specific
OLC	FBgn0029729	130	0	Bisyntenic	Testis-specific
OLC	FBgn0029733	131	1	Unisyntenic	Ovary-specific
OLC	FBgn0052772	131	4	Unisyntenic
OLC	FBgn0029736	132	3	Unisyntenic	Ovary-specific
OLC	FBgn0029737	132	1	Unisyntenic
OLC	FBgn0029738	133	8	Singleton
OLC	FBgn0004368	134	3	Unisyntenic
OLC	FBgn0061196	134	0	Bisyntenic	Testis-specific
OLC	FBgn0029740	134	0	Bisyntenic	Testis-specific
OLC	FBgn0003028	134	2	Unisyntenic
OLC	FBgn0052767	135	2	Singleton
OLC	FBgn0261803	136	0	Bisyntenic
OLC	FBgn0086911	136	8	Unisyntenic
OLC	FBgn0029745	136	0	Bisyntenic	Testis-specific
OLC	FBgn0029746	136	0	Bisyntenic
OLC	FBgn0029747	136	0	Bisyntenic	Testis-specific
OLC	FBgn0029748	136	0	Bisyntenic
OLC	FBgn0029750	136	0	Bisyntenic	Testis-specific
OLC	FBgn0029751	136	0	Bisyntenic	Testis-specific
OLC	FBgn0263237	136	2	Unisyntenic
OLC	FBgn0003449	137	3	Unisyntenic
OLC	FBgn0029752	137	3	Unisyntenic	Testis-specific
OLC	FBgn0011761	138	3	Unisyntenic
OLC	FBgn0029753	138	0	Bisyntenic	Testis-specific
OLC	FBgn0029754	138	0	Bisyntenic	Testis-specific
OLC	FBgn0029755	138	1	Unisyntenic
OLC	FBgn0014024	139	4	Singleton
OLC	FBgn0024332	140	6	Unisyntenic
OLC	FBgn0029756	140	0	Bisyntenic
OLC	FBgn0026751	140	4	Unisyntenic
OLC	FBgn0010014	141	2	Unisyntenic	Testis-specific
OLC	FBgn0029761	141	1	Unisyntenic	Testis-specific
OLC	FBgn0029762	142	2	Unisyntenic	Testis-specific
OLC	FBgn0263987	142	1	Unisyntenic
OLC	FBgn0029763	143	8	Singleton
OLC	FBgn0029765	144	2	Unisyntenic
OLC	FBgn0029766	144	0	Bisyntenic
OLC	FBgn0029768	144	0	Bisyntenic	Ovary-specific
OLC	FBgn0029769	144	1	Unisyntenic
OLC	FBgn0052762	145	7	Unisyntenic
OLC	FBgn0029770	145	1	Unisyntenic
OLC	FBgn0029771	146	5	Singleton
OLC	FBgn0263512	147	1	Unisyntenic
OLC	FBgn0263511	147	7	Unisyntenic
OLC	FBgn0250904	148	2	Unisyntenic	Testis-specific
OLC	FBgn0029778	148	3	Unisyntenic
OLC	FBgn0004687	149	6	Singleton
OLC	FBgn0259150	150	3	Unisyntenic
OLC	FBgn0259994	150	4	Unisyntenic
OLC	FBgn0029783	151	11	Unisyntenic
OLC	FBgn0028474	151	0	Bisyntenic
OLC	FBgn0015794	151	0	Bisyntenic
OLC	FBgn0029785	151	0	Bisyntenic
OLC	FBgn0046687	151	0	Bisyntenic
OLC	FBgn0003747	151	0	Bisyntenic
OLC	FBgn0259926	151	0	Bisyntenic
OLC	FBgn0029789	151	0	Bisyntenic
OLC	FBgn0000394	151	1	Unisyntenic
OLC	FBgn0027564	152	5	Singleton
OLC	FBgn0029791	153	2	Unisyntenic
OLC	FBgn0053080	153	1	Unisyntenic
OLC	FBgn0052758	154	1	Unisyntenic
OLC	FBgn0029795	154	0	Bisyntenic
OLC	FBgn0261383	154	0	Bisyntenic
OLC	FBgn0029798	154	1	Unisyntenic
OLC	FBgn0029799	155	3	Unisyntenic
OLC	FBgn0029800	155	0	Bisyntenic
OLC	FBgn0029801	155	0	Bisyntenic	Ovary-specific
OLC	FBgn0013987	155	2	Unisyntenic
OLC	FBgn0259149	156	0	Bisyntenic
OLC	FBgn0261610	156	6	Unisyntenic
OLC	FBgn0029804	156	0	Bisyntenic	Testis-specific
OLC	FBgn0029807	156	0	Bisyntenic
OLC	FBgn0029818	157	6	Singleton
OLC	FBgn0014340	158	8	Singleton
OLC	FBgn0029819	159	5	Unisyntenic
OLC	FBgn0029820	159	1	Unisyntenic
OLC	FBgn0000042	160	3	Unisyntenic
OLC	FBgn0029821	160	0	Bisyntenic
OLC	FBgn0029822	160	0	Bisyntenic
OLC	FBgn0029823	160	0	Bisyntenic	Ovary-specific
OLC	FBgn0029824	160	0	Bisyntenic
OLC	FBgn0052756	160	0	Bisyntenic
OLC	FBgn0029826	160	0	Bisyntenic
OLC	FBgn0052755	160	0	Bisyntenic	Testis-specific
OLC	FBgn0029827	160	0	Bisyntenic
OLC	FBgn0029828	160	0	Bisyntenic
OLC	FBgn0005390	160	0	Bisyntenic	Ovary-specific
OLC	FBgn0029830	160	0	Bisyntenic
OLC	FBgn0029831	160	0	Bisyntenic
OLC	FBgn0027546	160	0	Bisyntenic
OLC	FBgn0029003	160	3	Unisyntenic
OLC	FBgn0029833	161	4	Unisyntenic
OLC	FBgn0029834	161	2	Unisyntenic
OLC	FBgn0029835	162	3	Singleton
OLC	FBgn0029836	163	1	Unisyntenic
OLC	FBgn0029837	163	0	Bisyntenic	Testis-specific
OLC	FBgn0029838	163	0	Bisyntenic
OLC	FBgn0029839	163	0	Bisyntenic
OLC	FBgn0029840	163	0	Bisyntenic	Ovary-specific
OLC	FBgn0026060	163	0	Bisyntenic
OLC	FBgn0029843	163	1	Unisyntenic	Testis-specific
OLC	FBgn0264386	164	2	Unisyntenic
OLC	FBgn0052750	164	0	Bisyntenic
OLC	FBgn0052751	164	0	Bisyntenic
OLC	FBgn0040069	164	0	Bisyntenic
OLC	FBgn0029848	164	0	Bisyntenic
OLC	FBgn0029849	164	0	Bisyntenic
OLC	FBgn0003514	164	1	Unisyntenic
OLC	FBgn0262730	165	3	Singleton
OLC	FBgn0029851	166	2	Unisyntenic
OLC	FBgn0023458	166	1	Unisyntenic
OLC	FBgn0015818	167	6	Singleton
OLC	FBgn0040918	168	2	Unisyntenic
OLC	FBgn0029853	168	0	Bisyntenic
OLC	FBgn0028982	168	0	Bisyntenic
OLC	FBgn0029854	168	0	Bisyntenic
OLC	FBgn0086558	168	7	Unisyntenic
OLC	FBgn0026015	169	12	Singleton
OLC	FBgn0029857	170	6	Unisyntenic
OLC	FBgn0028685	170	5	Unisyntenic
OLC	FBgn0029858	171	6	Unisyntenic	Ovary-specific
OLC	FBgn0029859	171	2	Unisyntenic	Testis-specific
OLC	FBgn0029860	171	0	Bisyntenic	Testis-specific
OLC	FBgn0029861	172	3	Singleton
OLC	FBgn0043796	173	4	Singleton
OLC	FBgn0029863	174	3	Unisyntenic	Ovary-specific
OLC	FBgn0029864	174	0	Bisyntenic
OLC	FBgn0029866	174	1	Unisyntenic	Ovary-specific
OLC	FBgn0029867	175	1	Unisyntenic
OLC	FBgn0029868	175	1	Unisyntenic
OLC	FBgn0261955	176	3	Singleton
OLC	FBgn0016974	177	2	Singleton
OLC	FBgn0029870	178	1	Unisyntenic
OLC	FBgn0003139	178	1	Unisyntenic
OLC	FBgn0259242	179	2	Singleton
OLC	FBgn0085446	180	0	Bisyntenic
OLC	FBgn0014031	180	5	Unisyntenic
OLC	FBgn0014026	180	0	Bisyntenic
OLC	FBgn0000524	180	0	Bisyntenic
OLC	FBgn0029877	180	3	Unisyntenic	Testis-specific
OLC	FBgn0029878	181	4	Singleton
OLC	FBgn0029879	182	5	Unisyntenic	Ovary-specific
OLC	FBgn0029881	182	0	Bisyntenic
OLC	FBgn0029882	182	2	Unisyntenic
OLC	FBgn0028360	183	1	Unisyntenic
OLC	FBgn0029885	183	0	Bisyntenic
OLC	FBgn0062413	183	0	Bisyntenic
OLC	FBgn0029887	183	3	Unisyntenic
OLC	FBgn0025815	184	4	Unisyntenic
OLC	FBgn0029888	184	0	Bisyntenic
OLC	FBgn0028336	184	0	Bisyntenic
OLC	FBgn0029890	184	3	Unisyntenic	Testis-specific
OLC	FBgn0029891	185	5	Singleton
OLC	FBgn0029892	186	2	Unisyntenic
OLC	FBgn0029893	186	0	Bisyntenic
OLC	FBgn0029894	186	0	Bisyntenic	Ovary-specific
OLC	FBgn0029895	186	1	Unisyntenic
OLC	FBgn0029896	187	3	Unisyntenic
OLC	FBgn0029897	187	2	Unisyntenic
OLC	FBgn0259228	188	2	Unisyntenic
OLC	FBgn0029502	188	4	Unisyntenic
OLC	FBgn0003390	188	0	Bisyntenic	Testis-specific
OLC	FBgn0029903	189	2	Unisyntenic
OLC	FBgn0086693	189	0	Bisyntenic
OLC	FBgn0029905	189	2	Unisyntenic
OLC	FBgn0029906	190	4	Singleton
OLC	FBgn0029907	191	4	Singleton
OLC	FBgn0263968	192	5	Unisyntenic
OLC	FBgn0029909	192	0	Bisyntenic
OLC	FBgn0029911	192	2	Unisyntenic
OLC	FBgn0029912	193	4	Unisyntenic
OLC	FBgn0029913	193	5	Unisyntenic
OLC	FBgn0029914	194	4	Unisyntenic
OLC	FBgn0029915	194	1	Unisyntenic
OLC	FBgn0263993	195	10	Singleton
OLC	FBgn0029922	196	9	Unisyntenic
OLC	FBgn0052732	196	6	Unisyntenic
OLC	FBgn0029924	197	1	Unisyntenic	Ovary-specific
OLC	FBgn0029925	197	3	Unisyntenic
OLC	FBgn0004646	198	2	Unisyntenic
OLC	FBgn0261284	198	0	Bisyntenic
OLC	FBgn0027106	198	0	Bisyntenic
OLC	FBgn0027108	198	0	Bisyntenic
OLC	FBgn0000330	198	2	Unisyntenic
OLC	FBgn0052736	199	1	Unisyntenic
OLC	FBgn0029928	199	2	Unisyntenic
OLC	FBgn0029930	200	7	Unisyntenic
OLC	FBgn0029931	200	0	Bisyntenic
OLC	FBgn0004143	200	0	Bisyntenic
OLC	FBgn0264270	201	1	Unisyntenic
OLC	FBgn0029932	201	5	Unisyntenic
OLC	FBgn0029935	202	9	Singleton	Ovary-specific
OLC	FBgn0029936	203	9	Singleton	Ovary-specific
OLC	FBgn0029939	204	5	Unisyntenic	Ovary-specific
OLC	FBgn0029940	204	0	Bisyntenic	Testis-specific
OLC	FBgn0029941	204	4	Unisyntenic
OLC	FBgn0029942	205	2	Unisyntenic
OLC	FBgn0025549	205	2	Unisyntenic
OLC	FBgn0024250	206	1	Unisyntenic
OLC	FBgn0029943	206	1	Unisyntenic
OLC	FBgn0029944	207	5	Singleton
OLC	FBgn0026144	208	4	Unisyntenic
OLC	FBgn0029947	208	0	Bisyntenic	Testis-specific
OLC	FBgn0029948	208	0	Bisyntenic
OLC	FBgn0029949	208	0	Bisyntenic	Testis-specific
OLC	FBgn0029950	208	0	Bisyntenic	Testis-specific
OLC	FBgn0040923	208	0	Bisyntenic
OLC	FBgn0052720	208	0	Bisyntenic
OLC	FBgn0029951	208	0	Bisyntenic	Testis-specific
OLC	FBgn0004198	208	2	Unisyntenic	Ovary-specific
OLC	FBgn0029504	209	4	Singleton
OLC	FBgn0029955	210	3	Singleton
OLC	FBgn0022786	211	2	Unisyntenic
OLC	FBgn0027553	211	0	Bisyntenic
OLC	FBgn0029957	211	0	Bisyntenic
OLC	FBgn0029958	211	3	Unisyntenic
OLC	FBgn0029959	212	3	Singleton
OLC	FBgn0016041	213	3	Unisyntenic
OLC	FBgn0029961	213	1	Unisyntenic
OLC	FBgn0029962	214	1	Unisyntenic
OLC	FBgn0029963	214	0	Bisyntenic	Testis-specific
OLC	FBgn0029964	214	0	Bisyntenic	Testis-specific
OLC	FBgn0029965	214	0	Bisyntenic
OLC	FBgn0000427	214	0	Bisyntenic
OLC	FBgn0029966	214	0	Bisyntenic	Ovary-specific
OLC	FBgn0259188	214	3	Unisyntenic
OLC	FBgn0029970	215	1	Unisyntenic	Ovary-specific
OLC	FBgn0029971	215	5	Unisyntenic
OLC	FBgn0040087	216	3	Unisyntenic
OLC	FBgn0261592	216	0	Bisyntenic
OLC	FBgn0010292	216	2	Unisyntenic
OLC	FBgn0029974	217	3	Unisyntenic
OLC	FBgn0029975	217	0	Bisyntenic
OLC	FBgn0029976	217	0	Bisyntenic	Testis-specific
OLC	FBgn0029977	217	3	Unisyntenic
OLC	FBgn0260858	218	13	Singleton
OLC	FBgn0029979	219	12	Singleton
OLC	FBgn0029980	220	1	Unisyntenic
OLC	FBgn0004403	220	1	Unisyntenic
OLC	FBgn0260970	221	0	Bisyntenic
OLC	FBgn0004404	221	1	Unisyntenic
OLC	FBgn0027280	221	0	Bisyntenic
OLC	FBgn0003656	221	1	Unisyntenic
OLC	FBgn0029986	222	1	Unisyntenic	Testis-specific
OLC	FBgn0003447	222	6	Unisyntenic
OLC	FBgn0004656	223	7	Singleton	Ovary-specific
OLC	FBgn0004657	224	7	Singleton
OLC	FBgn0029992	225	6	Singleton
OLC	FBgn0029993	226	2	Unisyntenic	Testis-specific
OLC	FBgn0029994	226	0	Bisyntenic	Testis-specific
OLC	FBgn0029995	226	0	Bisyntenic
OLC	FBgn0029996	226	6	Unisyntenic
OLC	FBgn0029997	227	6	Singleton
OLC	FBgn0040319	228	5	Singleton
OLC	FBgn0029999	229	10	Unisyntenic	Ovary-specific
OLC	FBgn0030000	229	1	Unisyntenic
OLC	FBgn0030001	230	2	Unisyntenic	Testis-specific
OLC	FBgn0030003	230	0	Bisyntenic
OLC	FBgn0030004	230	0	Bisyntenic
OLC	FBgn0030005	230	0	Bisyntenic
OLC	FBgn0025800	230	1	Unisyntenic
OLC	FBgn0030006	231	2	Singleton
OLC	FBgn0030007	232	2	Singleton
OLC	FBgn0030008	233	2	Unisyntenic
OLC	FBgn0030009	233	2	Unisyntenic
OLC	FBgn0030010	234	2	Unisyntenic
OLC	FBgn0030011	234	0	Bisyntenic
OLC	FBgn0030012	234	0	Bisyntenic
OLC	FBgn0026318	234	0	Bisyntenic
OLC	FBgn0030013	234	0	Bisyntenic
OLC	FBgn0030014	234	0	Bisyntenic	Testis-specific
OLC	FBgn0030015	234	3	Unisyntenic	Testis-specific
OLC	FBgn0030017	235	2	Unisyntenic
OLC	FBgn0030018	235	0	Bisyntenic
OLC	FBgn0261873	235	8	Unisyntenic
OLC	FBgn0030025	236	2	Unisyntenic
OLC	FBgn0030026	236	0	Bisyntenic
OLC	FBgn0020653	236	0	Bisyntenic
OLC	FBgn0017566	236	2	Unisyntenic
OLC	FBgn0030027	237	2	Unisyntenic
OLC	FBgn0030028	237	0	Bisyntenic	Ovary-specific
OLC	FBgn0030029	237	0	Bisyntenic
OLC	FBgn0030030	237	0	Bisyntenic
OLC	FBgn0015519	237	0	Bisyntenic
OLC	FBgn0030033	237	2	Unisyntenic	Testis-specific
OLC	FBgn0030034	238	1	Unisyntenic
OLC	FBgn0030035	238	1	Unisyntenic
OLC	FBgn0261793	239	4	Singleton
OLC	FBgn0052712	240	4	Unisyntenic	Testis-specific
OLC	FBgn0030037	240	9	Unisyntenic
OLC	FBgn0030038	241	2	Unisyntenic
OLC	FBgn0030039	241	0	Bisyntenic
OLC	FBgn0021767	241	0	Bisyntenic
OLC	FBgn0052713	241	0	Bisyntenic	Testis-specific
OLC	FBgn0030040	241	0	Bisyntenic
OLC	FBgn0023506	241	0	Bisyntenic
OLC	FBgn0014032	241	0	Bisyntenic
OLC	FBgn0030041	241	0	Bisyntenic	Ovary-specific
OLC	FBgn0014464	241	0	Bisyntenic	Ovary-specific
OLC	FBgn0014465	241	0	Bisyntenic	Ovary-specific
OLC	FBgn0014466	241	0	Bisyntenic	Ovary-specific
OLC	FBgn0000359	241	0	Bisyntenic	Ovary-specific
OLC	FBgn0000360	241	0	Bisyntenic	Ovary-specific
OLC	FBgn0003023	241	0	Bisyntenic
OLC	FBgn0053181	241	1	Unisyntenic
OLC	FBgn0030049	242	5	Unisyntenic
OLC	FBgn0030050	242	5	Unisyntenic	Testis-specific
OLC	FBgn0030052	243	7	Singleton
OLC	FBgn0025864	244	6	Unisyntenic
OLC	FBgn0030054	244	0	Bisyntenic	Ovary-specific
OLC	FBgn0004102	244	6	Unisyntenic	Testis-specific
OLC	FBgn0030055	245	16	Singleton	Ovary-specific
OLC	FBgn0030056	246	17	Singleton
OLC	FBgn0030057	247	5	Unisyntenic
OLC	FBgn0030058	247	0	Bisyntenic	Testis-specific
OLC	FBgn0041629	247	6	Unisyntenic
OLC	FBgn0030061	248	5	Unisyntenic
OLC	FBgn0027330	248	1	Unisyntenic
OLC	FBgn0030063	249	2	Unisyntenic
OLC	FBgn0026411	249	0	Bisyntenic	Testis-specific
OLC	FBgn0030065	249	2	Unisyntenic	Ovary-specific
OLC	FBgn0261549	250	1	Unisyntenic	Ovary-specific
OLC	FBgn0011661	250	1	Unisyntenic
OLC	FBgn0030066	250	0	Bisyntenic
OLC	FBgn0030067	250	0	Bisyntenic
OLC	FBgn0011586	250	0	Bisyntenic
OLC	FBgn0030071	250	0	Bisyntenic	Testis-specific
OLC	FBgn0030073	250	0	Bisyntenic	Ovary-specific
OLC	FBgn0030074	250	0	Bisyntenic	Ovary-specific
OLC	FBgn0259734	251	1	Unisyntenic	Ovary-specific
OLC	FBgn0030077	251	0	Bisyntenic
OLC	FBgn0030078	251	0	Bisyntenic	Testis-specific
OLC	FBgn0030079	251	0	Bisyntenic
OLC	FBgn0030081	251	0	Bisyntenic
OLC	FBgn0030082	251	1	Unisyntenic
OLC	FBgn0052707	252	3	Singleton
OLC	FBgn0030086	253	10	Unisyntenic
OLC	FBgn0030087	253	2	Unisyntenic
OLC	FBgn0004856	254	6	Singleton
OLC	FBgn0030088	255	5	Unisyntenic
OLC	FBgn0030089	255	0	Bisyntenic
OLC	FBgn0030090	255	4	Unisyntenic	Ovary-specific
OLC	FBgn0030091	256	1	Unisyntenic
OLC	FBgn0030092	256	3	Unisyntenic
OLC	FBgn0030093	257	4	Singleton
OLC	FBgn0014868	258	6	Singleton
OLC	FBgn0040467	259	4	Unisyntenic
OLC	FBgn0040931	259	7	Unisyntenic
OLC	FBgn0030096	260	12	Singleton
OLC	FBgn0026206	261	9	Unisyntenic
OLC	FBgn0030097	261	0	Bisyntenic
OLC	FBgn0030098	261	2	Unisyntenic
OLC	FBgn0030099	262	7	Unisyntenic
OLC	FBgn0030100	262	0	Bisyntenic	Ovary-specific
OLC	FBgn0030101	262	5	Unisyntenic
OLC	FBgn0086450	263	6	Singleton	Testis-specific
OLC	FBgn0030102	264	1	Unisyntenic
OLC	FBgn0030103	264	0	Bisyntenic
OLC	FBgn0030104	264	0	Bisyntenic	Testis-specific
OLC	FBgn0030105	264	6	Unisyntenic
OLC	FBgn0086367	265	10	Singleton	Testis-specific
OLC	FBgn0260789	266	0	Bisyntenic	Ovary-specific
OLC	FBgn0030107	266	1	Unisyntenic
OLC	FBgn0030108	266	0	Bisyntenic
OLC	FBgn0030109	266	0	Bisyntenic
OLC	FBgn0052704	266	0	Bisyntenic
OLC	FBgn0000077	266	8	Unisyntenic	Ovary-specific
OLC	FBgn0010269	267	2	Unisyntenic	Ovary-specific
OLC	FBgn0030114	267	1	Unisyntenic
OLC	FBgn0028292	268	1	Unisyntenic
OLC	FBgn0052703	268	3	Unisyntenic	Testis-specific
OLC	FBgn0030121	269	3	Singleton
OLC	FBgn0030122	270	1	Unisyntenic
OLC	FBgn0040236	270	5	Unisyntenic
OLC	FBgn0002576	271	3	Unisyntenic
OLC	FBgn0040235	271	1	Unisyntenic
OLC	FBgn0261260	272	0	Bisyntenic
OLC	FBgn0085479	272	3	Unisyntenic
OLC	FBgn0026149	272	0	Bisyntenic
OLC	FBgn0052700	272	1	Unisyntenic	Testis-specific
OLC	FBgn0028327	273	2	Unisyntenic
OLC	FBgn0030136	273	0	Bisyntenic
OLC	FBgn0030137	273	4	Unisyntenic	Ovary-specific
OLC	FBgn0052702	274	7	Unisyntenic
OLC	FBgn0052699	274	4	Unisyntenic	Ovary-specific
OLC	FBgn0001186	275	6	Singleton
OLC	FBgn0030141	276	3	Unisyntenic
OLC	FBgn0264691	276	4	Unisyntenic
OLC	FBgn0027084	277	7	Singleton
OLC	FBgn0261931	278	4	Unisyntenic	Ovary-specific
OLC	FBgn0028341	278	2	Unisyntenic
OLC	FBgn0030148	279	1	Unisyntenic
OLC	FBgn0261617	279	2	Unisyntenic	Ovary-specific
OLC	FBgn0000233	280	1	Unisyntenic
OLC	FBgn0020378	280	1	Unisyntenic
OLC	FBgn0259147	281	0	Bisyntenic
OLC	FBgn0263216	281	0	Bisyntenic
OLC	FBgn0030151	281	3	Unisyntenic
OLC	FBgn0052698	281	0	Bisyntenic
OLC	FBgn0019929	281	0	Bisyntenic	Testis-specific
OLC	FBgn0052695	281	0	Bisyntenic
OLC	FBgn0030156	281	0	Bisyntenic
OLC	FBgn0030158	281	0	Bisyntenic
OLC	FBgn0030159	281	0	Bisyntenic	Testis-specific
OLC	FBgn0030160	281	0	Bisyntenic	Testis-specific
OLC	FBgn0030161	281	0	Bisyntenic
OLC	FBgn0030162	281	0	Bisyntenic
OLC	FBgn0026415	281	0	Bisyntenic
OLC	FBgn0030163	281	0	Bisyntenic
OLC	FBgn0030164	281	0	Bisyntenic
OLC	FBgn0030167	281	0	Bisyntenic
OLC	FBgn0052694	281	0	Bisyntenic
OLC	FBgn0053557	281	2	Unisyntenic
OLC	FBgn0263132	282	3	Unisyntenic
OLC	FBgn0005391	282	0	Bisyntenic	Ovary-specific
OLC	FBgn0004045	282	4	Unisyntenic	Ovary-specific
OLC	FBgn0030174	283	1	Unisyntenic	Ovary-specific
OLC	FBgn0052693	283	0	Bisyntenic
OLC	FBgn0052685	283	9	Unisyntenic
OLC	FBgn0083940	284	9	Unisyntenic
OLC	FBgn0264503	284	0	Bisyntenic
OLC	FBgn0030183	284	12	Unisyntenic
OLC	FBgn0259170	285	3	Unisyntenic	Testis-specific
OLC	FBgn0040942	285	6	Unisyntenic
OLC	FBgn0263997	286	0	Bisyntenic	Testis-specific
OLC	FBgn0030191	286	6	Unisyntenic	Testis-specific
OLC	FBgn0028331	286	0	Bisyntenic
OLC	FBgn0028480	286	0	Bisyntenic
OLC	FBgn0052686	286	0	Bisyntenic	Testis-specific
OLC	FBgn0030195	286	0	Bisyntenic	Testis-specific
OLC	FBgn0052681	286	0	Bisyntenic	Testis-specific
OLC	FBgn0030196	286	4	Unisyntenic
OLC	FBgn0000711	287	3	Unisyntenic
OLC	FBgn0052683	287	0	Bisyntenic
OLC	FBgn0030204	287	0	Bisyntenic
OLC	FBgn0083167	287	0	Bisyntenic
OLC	FBgn0261710	287	0	Bisyntenic
OLC	FBgn0030206	287	0	Bisyntenic
OLC	FBgn0030207	287	3	Unisyntenic	Testis-specific
OLC	FBgn0030208	288	4	Singleton
OLC	FBgn0052687	289	3	Singleton
OLC	FBgn0085443	290	2	Unisyntenic	Ovary-specific
OLC	FBgn0067052	290	0	Bisyntenic	Testis-specific
OLC	FBgn0001206	290	4	Unisyntenic
OLC	FBgn0263072	291	0	Bisyntenic	Testis-specific
OLC	FBgn0030217	291	2	Unisyntenic
OLC	FBgn0030218	291	0	Bisyntenic
OLC	FBgn0052677	291	5	Unisyntenic
OLC	FBgn0030224	291	0	Bisyntenic	Testis-specific
OLC	FBgn0052676	292	8	Singleton
OLC	FBgn0003204	293	2	Unisyntenic
OLC	FBgn0030230	293	0	Bisyntenic	Testis-specific
OLC	FBgn0052675	293	0	Bisyntenic
OLC	FBgn0052672	293	4	Unisyntenic
OLC	FBgn0262735	294	8	Singleton
OLC	FBgn0003321	295	1	Unisyntenic
OLC	FBgn0040850	295	0	Bisyntenic	Testis-specific
OLC	FBgn0030237	295	0	Bisyntenic
OLC	FBgn0052669	295	0	Bisyntenic
OLC	FBgn0030239	295	0	Bisyntenic
OLC	FBgn0030240	295	0	Bisyntenic
OLC	FBgn0030241	295	0	Bisyntenic
OLC	FBgn0030242	295	6	Unisyntenic
OLC	FBgn0030243	296	4	Singleton
OLC	FBgn0030244	297	1	Unisyntenic	Testis-specific
OLC	FBgn0030245	297	2	Unisyntenic
OLC	FBgn0017561	298	1	Unisyntenic	Ovary-specific
OLC	FBgn0030246	298	7	Unisyntenic
OLC	FBgn0264502	299	2	Unisyntenic
OLC	FBgn0003965	299	0	Bisyntenic
OLC	FBgn0030251	299	6	Unisyntenic
OLC	FBgn0259241	300	0	Bisyntenic
OLC	FBgn0263705	300	2	Unisyntenic	Ovary-specific
OLC	FBgn0021742	300	0	Bisyntenic
OLC	FBgn0030257	300	0	Bisyntenic
OLC	FBgn0030258	300	0	Bisyntenic
OLC	FBgn0030259	300	0	Bisyntenic
OLC	FBgn0030260	300	0	Bisyntenic
OLC	FBgn0030261	300	0	Bisyntenic	Testis-specific
OLC	FBgn0003366	300	0	Bisyntenic
OLC	FBgn0030262	300	0	Bisyntenic
OLC	FBgn0030263	300	2	Unisyntenic
OLC	FBgn0259101	301	8	Unisyntenic	Testis-specific
OLC	FBgn0027498	301	3	Unisyntenic
OLC	FBgn0030266	302	7	Unisyntenic
OLC	FBgn0028686	302	0	Bisyntenic
OLC	FBgn0010391	302	3	Unisyntenic
OLC	FBgn0030268	303	5	Unisyntenic
OLC	FBgn0030269	303	0	Bisyntenic
OLC	FBgn0052667	303	0	Bisyntenic
OLC	FBgn0030270	303	0	Bisyntenic
OLC	FBgn0030271	303	0	Bisyntenic
OLC	FBgn0030272	303	0	Bisyntenic
OLC	FBgn0020255	303	8	Unisyntenic
OLC	FBgn0030274	304	5	Unisyntenic
OLC	FBgn0261277	304	3	Unisyntenic
OLC	FBgn0083979	305	0	Bisyntenic
OLC	FBgn0261569	305	0	Bisyntenic
OLC	FBgn0030276	305	3	Unisyntenic
OLC	FBgn0052668	305	0	Bisyntenic
OLC	FBgn0026268	305	0	Bisyntenic
OLC	FBgn0030283	305	0	Bisyntenic	Testis-specific
OLC	FBgn0003411	305	1	Unisyntenic	Testis-specific
OLC	FBgn0001491	306	1	Unisyntenic
OLC	FBgn0030286	306	3	Unisyntenic
OLC	FBgn0030291	307	5	Unisyntenic
OLC	FBgn0030292	307	0	Bisyntenic
OLC	FBgn0030293	307	0	Bisyntenic
OLC	FBgn0000499	307	0	Bisyntenic
OLC	FBgn0030294	307	0	Bisyntenic
OLC	FBgn0004864	307	1	Unisyntenic
OLC	FBgn0027359	308	2	Singleton
OLC	FBgn0001624	309	3	Singleton	Ovary-specific
OLC	FBgn0045502	310	1	Unisyntenic
OLC	FBgn0030298	310	1	Unisyntenic
OLC	FBgn0001145	311	1	Unisyntenic
OLC	FBgn0262740	311	6	Unisyntenic
OLC	FBgn0030300	311	0	Bisyntenic
OLC	FBgn0262685	312	0	Bisyntenic
OLC	FBgn0030301	312	1	Unisyntenic	Ovary-specific
OLC	FBgn0030304	312	9	Unisyntenic	Testis-specific
OLC	FBgn0052666	313	14	Singleton	Ovary-specific
OLC	FBgn0003277	314	5	Singleton
OLC	FBgn0030311	315	5	Unisyntenic
OLC	FBgn0030313	315	1	Unisyntenic	Testis-specific
OLC	FBgn0030314	316	1	Unisyntenic
OLC	FBgn0000618	316	4	Unisyntenic
OLC	FBgn0030318	317	6	Singleton
OLC	FBgn0030320	318	4	Singleton
OLC	FBgn0030321	319	6	Unisyntenic
OLC	FBgn0030322	319	0	Bisyntenic
OLC	FBgn0002723	319	4	Unisyntenic
OLC	FBgn0004370	320	4	Singleton
OLC	FBgn0030323	321	5	Singleton
OLC	FBgn0014133	322	5	Singleton
OLC	FBgn0011754	323	2	Unisyntenic	Ovary-specific
OLC	FBgn0030326	323	0	Bisyntenic
OLC	FBgn0030327	323	0	Bisyntenic
OLC	FBgn0030328	323	4	Unisyntenic
OLC	FBgn0030329	324	5	Singleton
OLC	FBgn0030330	325	2	Unisyntenic
OLC	FBgn0030331	325	0	Bisyntenic
OLC	FBgn0260812	325	0	Bisyntenic	Ovary-specific
OLC	FBgn0002577	325	0	Bisyntenic
OLC	FBgn0030332	325	0	Bisyntenic	Testis-specific
OLC	FBgn0004511	325	0	Bisyntenic
OLC	FBgn0030334	325	4	Unisyntenic
OLC	FBgn0000259	326	10	Unisyntenic	Ovary-specific
OLC	FBgn0001218	326	0	Bisyntenic
OLC	FBgn0030336	326	3	Unisyntenic
OLC	FBgn0262684	327	5	Singleton
OLC	FBgn0030339	328	5	Unisyntenic
OLC	FBgn0030340	328	1	Unisyntenic
OLC	FBgn0030341	329	6	Singleton
OLC	FBgn0030342	330	5	Singleton
OLC	FBgn0030343	331	7	Singleton
OLC	FBgn0030344	332	3	Singleton
OLC	FBgn0030362	333	4	Unisyntenic
OLC	FBgn0043001	333	0	Bisyntenic
OLC	FBgn0030364	333	0	Bisyntenic
OLC	FBgn0030365	333	0	Bisyntenic
OLC	FBgn0030366	333	5	Unisyntenic
OLC	FBgn0259240	334	1	Unisyntenic	Ovary-specific
OLC	FBgn0030369	334	4	Unisyntenic	Testis-specific
OLC	FBgn0052656	334	0	Bisyntenic
OLC	FBgn0030375	334	0	Bisyntenic
OLC	FBgn0030376	334	0	Bisyntenic	Testis-specific
OLC	FBgn0259680	335	0	Bisyntenic
OLC	FBgn0030384	335	1	Unisyntenic	Testis-specific
OLC	FBgn0030385	335	0	Bisyntenic
OLC	FBgn0030386	335	0	Bisyntenic	Testis-specific
OLC	FBgn0030389	335	0	Bisyntenic
OLC	FBgn0030390	335	0	Bisyntenic
OLC	FBgn0030391	335	2	Unisyntenic
OLC	FBgn0259143	336	3	Singleton	Ovary-specific
OLC	FBgn0030394	337	1	Unisyntenic
OLC	FBgn0030395	337	0	Bisyntenic	Testis-specific
OLC	FBgn0030396	337	1	Unisyntenic
OLC	FBgn0030400	340	2	Unisyntenic
OLC	FBgn0041203	340	3	Unisyntenic
OLC	FBgn0030403	341	5	Singleton
OLC	FBgn0052654	342	1	Unisyntenic
OLC	FBgn0030406	342	1	Unisyntenic
OLC	FBgn0030407	343	1	Unisyntenic
OLC	FBgn0030408	343	0	Bisyntenic
OLC	FBgn0030409	343	0	Bisyntenic	Testis-specific
OLC	FBgn0030410	343	0	Bisyntenic
OLC	FBgn0030411	343	4	Unisyntenic
OLC	FBgn0011837	344	6	Singleton
OLC	FBgn0263865	345	3	Unisyntenic
OLC	FBgn0030417	345	0	Bisyntenic
OLC	FBgn0030418	345	3	Unisyntenic	Ovary-specific
OLC	FBgn0020513	346	5	Unisyntenic
OLC	FBgn0030421	346	6	Unisyntenic
OLC	FBgn0259171	347	1	Unisyntenic	Testis-specific
OLC	FBgn0052647	347	3	Unisyntenic	Testis-specific
OLC	FBgn0030425	347	0	Bisyntenic
OLC	FBgn0052650	348	1	Unisyntenic	Testis-specific
OLC	FBgn0052649	348	0	Bisyntenic
OLC	FBgn0030431	348	1	Unisyntenic
OLC	FBgn0030432	349	1	Unisyntenic
OLC	FBgn0030433	349	0	Bisyntenic
OLC	FBgn0030434	349	2	Unisyntenic
OLC	FBgn0030435	350	1	Unisyntenic
OLC	FBgn0086675	350	0	Bisyntenic
OLC	FBgn0030437	350	0	Bisyntenic
OLC	FBgn0052642	350	0	Bisyntenic	Ovary-specific
OLC	FBgn0052644	350	0	Bisyntenic	Ovary-specific
OLC	FBgn0030438	350	2	Unisyntenic	Ovary-specific
OLC	FBgn0261388	351	3	Unisyntenic
OLC	FBgn0030439	351	3	Unisyntenic	Ovary-specific
OLC	FBgn0030440	351	0	Bisyntenic	Testis-specific
OLC	FBgn0030443	351	0	Bisyntenic
OLC	FBgn0010303	352	3	Unisyntenic	Ovary-specific
OLC	FBgn0261524	352	0	Bisyntenic
OLC	FBgn0030447	352	2	Unisyntenic
OLC	FBgn0263005	353	8	Unisyntenic
OLC	FBgn0030449	353	0	Bisyntenic	Testis-specific
OLC	FBgn0250862	354	2	Unisyntenic	Testis-specific
OLC	FBgn0052638	354	1	Unisyntenic
OLC	FBgn0030451	355	2	Singleton
OLC	FBgn0030452	356	2	Singleton
OLC	FBgn0030456	357	2	Unisyntenic
OLC	FBgn0025463	357	1	Unisyntenic
OLC	FBgn0085440	358	0	Bisyntenic
OLC	FBgn0030457	358	1	Unisyntenic
OLC	FBgn0030459	358	0	Bisyntenic
OLC	FBgn0030460	358	8	Unisyntenic
OLC	FBgn0029133	359	7	Singleton
OLC	FBgn0004456	360	4	Unisyntenic
OLC	FBgn0000346	360	7	Unisyntenic
OLC	FBgn0041210	361	4	Singleton
OLC	FBgn0030465	362	7	Singleton
OLC	FBgn0030466	363	1	Unisyntenic
OLC	FBgn0030467	363	7	Unisyntenic
OLC	FBgn0030468	364	6	Singleton
OLC	FBgn0085388	365	4	Unisyntenic
OLC	FBgn0030469	365	1	Unisyntenic
OLC	FBgn0040309	366	5	Unisyntenic
OLC	FBgn0010198	366	0	Bisyntenic
OLC	FBgn0030474	366	0	Bisyntenic	Ovary-specific
OLC	FBgn0261085	366	0	Bisyntenic
OLC	FBgn0030477	366	3	Unisyntenic
OLC	FBgn0030478	367	4	Singleton
OLC	FBgn0030479	368	2	Unisyntenic	Ovary-specific
OLC	FBgn0030480	368	0	Bisyntenic
OLC	FBgn0026749	368	0	Bisyntenic
OLC	FBgn0030481	368	0	Bisyntenic
OLC	FBgn0030482	368	4	Unisyntenic
OLC	FBgn0030485	369	11	Singleton
OLC	FBgn0052635	370	5	Unisyntenic
OLC	FBgn0030491	370	0	Bisyntenic
OLC	FBgn0030492	370	0	Bisyntenic
OLC	FBgn0030493	370	0	Bisyntenic
OLC	FBgn0030494	370	0	Bisyntenic
OLC	FBgn0030495	370	0	Bisyntenic	Testis-specific
OLC	FBgn0052631	370	0	Bisyntenic
OLC	FBgn0052633	370	0	Bisyntenic
OLC	FBgn0086674	370	0	Bisyntenic	Ovary-specific
OLC	FBgn0004169	370	5	Unisyntenic
OLC	FBgn0030499	371	2	Unisyntenic
OLC	FBgn0030500	371	1	Unisyntenic
OLC	FBgn0002878	372	9	Singleton
OLC	FBgn0001087	373	4	Unisyntenic
OLC	FBgn0001612	373	4	Unisyntenic
OLC	FBgn0030518	373	0	Bisyntenic
OLC	FBgn0030519	373	0	Bisyntenic
OLC	FBgn0030520	374	3	Unisyntenic
OLC	FBgn0052625	374	1	Unisyntenic
OLC	FBgn0020909	375	2	Unisyntenic
OLC	FBgn0004047	375	4	Unisyntenic	Ovary-specific
OLC	FBgn0003218	376	5	Singleton	Testis-specific
OLC	FBgn0030521	377	5	Singleton
OLC	FBgn0030522	378	12	Singleton
OLC	FBgn0261244	379	13	Unisyntenic	Ovary-specific
OLC	FBgn0030525	379	0	Bisyntenic	Testis-specific
OLC	FBgn0030528	380	9	Singleton
OLC	FBgn0030529	381	1	Unisyntenic
OLC	FBgn0027537	381	0	Bisyntenic
OLC	FBgn0030530	381	4	Unisyntenic
OLC	FBgn0264981	382	0	Bisyntenic
OLC	FBgn0052626	382	3	Unisyntenic
OLC	FBgn0030536	382	0	Bisyntenic	Testis-specific
OLC	FBgn0000173	382	0	Bisyntenic
OLC	FBgn0040871	382	0	Bisyntenic	Testis-specific
OLC	FBgn0030537	382	0	Bisyntenic
OLC	FBgn0030539	382	0	Bisyntenic	Testis-specific
OLC	FBgn0030540	382	0	Bisyntenic
OLC	FBgn0030541	382	0	Bisyntenic
OLC	FBgn0052603	382	0	Bisyntenic
OLC	FBgn0030542	382	0	Bisyntenic
OLC	FBgn0030543	382	0	Bisyntenic
OLC	FBgn0030544	382	0	Bisyntenic
OLC	FBgn0004649	382	9	Unisyntenic	Ovary-specific
OLC	FBgn0030545	383	11	Singleton
OLC	FBgn0026713	384	2	Unisyntenic
OLC	FBgn0040153	384	0	Bisyntenic	Ovary-specific
OLC	FBgn0030551	384	3	Unisyntenic	Ovary-specific
OLC	FBgn0259166	385	6	Unisyntenic
OLC	FBgn0030552	385	2	Unisyntenic
OLC	FBgn0030555	386	4	Singleton
OLC	FBgn0030554	387	1	Unisyntenic	Ovary-specific
OLC	FBgn0030556	387	3	Unisyntenic
OLC	FBgn0260482	388	4	Unisyntenic	Testis-specific
OLC	FBgn0002873	388	0	Bisyntenic
OLC	FBgn0030558	388	0	Bisyntenic
OLC	FBgn0030559	388	0	Bisyntenic
OLC	FBgn0002917	388	1	Unisyntenic
OLC	FBgn0052602	389	2	Unisyntenic
OLC	FBgn0052600	389	0	Bisyntenic
OLC	FBgn0030569	389	0	Bisyntenic
OLC	FBgn0030570	389	0	Bisyntenic
OLC	FBgn0030571	389	0	Bisyntenic
OLC	FBgn0030572	389	15	Unisyntenic
OLC	FBgn0030582	390	1	Unisyntenic
OLC	FBgn0030584	390	3	Unisyntenic
OLC	FBgn0264078	391	6	Unisyntenic
OLC	FBgn0030586	391	0	Bisyntenic
OLC	FBgn0030587	391	0	Bisyntenic
OLC	FBgn0030588	391	0	Bisyntenic
OLC	FBgn0030589	391	0	Bisyntenic
OLC	FBgn0030590	391	0	Bisyntenic	Testis-specific
OLC	FBgn0030591	391	0	Bisyntenic
OLC	FBgn0030592	391	0	Bisyntenic
OLC	FBgn0030593	391	0	Bisyntenic	Ovary-specific
OLC	FBgn0030594	391	0	Bisyntenic	Testis-specific
OLC	FBgn0030596	391	0	Bisyntenic	Ovary-specific
OLC	FBgn0030598	391	0	Bisyntenic
OLC	FBgn0027601	391	1	Unisyntenic
OLC	FBgn0000535	392	3	Singleton
OLC	FBgn0030600	393	1	Unisyntenic
OLC	FBgn0052594	393	0	Bisyntenic
OLC	FBgn0030603	393	0	Bisyntenic
OLC	FBgn0030605	393	0	Bisyntenic
OLC	FBgn0264389	393	3	Unisyntenic
OLC	FBgn0030608	394	1	Unisyntenic
OLC	FBgn0053177	394	0	Bisyntenic
OLC	FBgn0053178	394	0	Bisyntenic	Ovary-specific
OLC	FBgn0030610	394	1	Unisyntenic
OLC	FBgn0030611	395	2	Singleton
OLC	FBgn0263994	396	0	Bisyntenic
OLC	FBgn0030612	396	1	Unisyntenic	Ovary-specific
OLC	FBgn0030613	396	0	Bisyntenic	Ovary-specific
OLC	FBgn0030614	396	0	Bisyntenic	Testis-specific
OLC	FBgn0030615	396	0	Bisyntenic	Ovary-specific
OLC	FBgn0260006	396	0	Bisyntenic
OLC	FBgn0030616	396	0	Bisyntenic
OLC	FBgn0030617	396	0	Bisyntenic
OLC	FBgn0030620	396	0	Bisyntenic	Testis-specific
OLC	FBgn0030622	396	0	Bisyntenic	Testis-specific
OLC	FBgn0030624	396	2	Unisyntenic	Testis-specific
OLC	FBgn0261703	397	7	Unisyntenic
OLC	FBgn0030625	397	3	Unisyntenic
OLC	FBgn0015926	398	3	Unisyntenic	Ovary-specific
OLC	FBgn0030628	398	1	Unisyntenic	Ovary-specific
OLC	FBgn0026428	399	4	Unisyntenic
OLC	FBgn0030629	399	0	Bisyntenic
OLC	FBgn0030630	399	0	Bisyntenic
OLC	FBgn0030631	399	1	Unisyntenic
OLC	FBgn0263257	400	0	Bisyntenic
OLC	FBgn0000028	400	3	Unisyntenic	Testis-specific
OLC	FBgn0003132	400	0	Bisyntenic	Testis-specific
OLC	FBgn0030634	400	0	Bisyntenic
OLC	FBgn0040285	400	2	Unisyntenic	Ovary-specific
OLC	FBgn0014455	401	3	Unisyntenic
OLC	FBgn0030638	401	0	Bisyntenic
OLC	FBgn0004391	401	5	Unisyntenic
OLC	FBgn0030640	402	4	Unisyntenic
OLC	FBgn0030641	402	0	Bisyntenic
OLC	FBgn0030642	402	0	Bisyntenic	Testis-specific
OLC	FBgn0026433	402	0	Bisyntenic
OLC	FBgn0030645	402	0	Bisyntenic
OLC	FBgn0030646	402	6	Unisyntenic
OLC	FBgn0030648	403	5	Singleton	Ovary-specific
OLC	FBgn0027287	404	7	Singleton
OLC	FBgn0022710	405	7	Singleton
OLC	FBgn0030655	406	9	Singleton	Ovary-specific
OLC	FBgn0030657	407	7	Unisyntenic
OLC	FBgn0030658	407	0	Bisyntenic
OLC	FBgn0030659	407	2	Unisyntenic
OLC	FBgn0030660	408	2	Unisyntenic
OLC	FBgn0030662	408	2	Unisyntenic
OLC	FBgn0030661	408	0	Bisyntenic	Testis-specific
OLC	FBgn0003463	409	8	Singleton	Testis-specific
OLC	FBgn0030665	410	5	Unisyntenic	Testis-specific
OLC	FBgn0030666	410	0	Bisyntenic
OLC	FBgn0030668	410	0	Bisyntenic
OLC	FBgn0030669	410	0	Bisyntenic
OLC	FBgn0030670	410	2	Unisyntenic
OLC	FBgn0030671	411	2	Unisyntenic
OLC	FBgn0030672	411	1	Unisyntenic
OLC	FBgn0030673	412	6	Singleton
OLC	FBgn0030674	413	3	Unisyntenic
OLC	FBgn0030675	413	0	Bisyntenic	Ovary-specific
OLC	FBgn0030676	413	0	Bisyntenic
OLC	FBgn0026666	413	0	Bisyntenic
OLC	FBgn0011741	413	5	Unisyntenic
OLC	FBgn0030678	414	8	Singleton
OLC	FBgn0030679	415	9	Unisyntenic
OLC	FBgn0030680	415	8	Unisyntenic	Ovary-specific
OLC	FBgn0026575	416	6	Singleton
OLC	FBgn0030752	417	4	Singleton
OLC	FBgn0030753	418	4	Singleton
OLC	FBgn0261609	419	2	Unisyntenic
OLC	FBgn0262734	419	0	Bisyntenic
OLC	FBgn0264255	419	10	Unisyntenic
OLC	FBgn0030759	420	8	Singleton
OLC	FBgn0015615	421	9	Singleton
OLC	FBgn0030761	422	18	Singleton
OLC	FBgn0025743	423	9	Singleton
OLC	FBgn0030763	424	4	Singleton
OLC	FBgn0026181	425	5	Singleton
OLC	FBgn0010412	426	4	Unisyntenic
OLC	FBgn0261791	426	3	Unisyntenic
OLC	FBgn0030766	427	13	Singleton
OLC	FBgn0030768	428	14	Singleton
OLC	FBgn0003189	429	5	Unisyntenic
OLC	FBgn0015336	429	0	Bisyntenic
OLC	FBgn0261245	430	3	Unisyntenic
OLC	FBgn0000152	430	8	Unisyntenic	Ovary-specific
OLC	FBgn0030780	431	8	Unisyntenic	Testis-specific
OLC	FBgn0052572	431	0	Bisyntenic	Testis-specific
OLC	FBgn0027528	431	1	Unisyntenic
OLC	FBgn0052571	431	0	Bisyntenic
OLC	FBgn0052570	431	0	Bisyntenic
OLC	FBgn0052569	431	0	Bisyntenic
OLC	FBgn0052574	431	0	Bisyntenic	Testis-specific
OLC	FBgn0001250	432	7	Singleton
OLC	FBgn0030786	433	5	Unisyntenic
OLC	FBgn0030787	433	4	Unisyntenic
OLC	FBgn0030788	434	6	Unisyntenic
OLC	FBgn0030790	434	1	Unisyntenic
OLC	FBgn0030791	435	7	Singleton
OLC	FBgn0030794	436	3	Singleton
OLC	FBgn0030795	437	1	Unisyntenic
OLC	FBgn0030796	437	9	Unisyntenic	Testis-specific
OLC	FBgn0030816	440	1	Unisyntenic
OLC	FBgn0030817	440	0	Bisyntenic
OLC	FBgn0065032	440	9	Unisyntenic	Testis-specific
OLC	FBgn0260748	441	10	Singleton
OLC	FBgn0002709	442	3	Unisyntenic
OLC	FBgn0028581	442	0	Bisyntenic
OLC	FBgn0002590	442	2	Unisyntenic
OLC	FBgn0260747	443	5	Unisyntenic
OLC	FBgn0028974	443	3	Unisyntenic
OLC	FBgn0262111	444	0	Bisyntenic
OLC	FBgn0000163	444	2	Unisyntenic
OLC	FBgn0030823	444	0	Bisyntenic	Testis-specific
OLC	FBgn0030824	444	0	Bisyntenic
OLC	FBgn0052564	444	0	Bisyntenic
OLC	FBgn0030826	444	0	Bisyntenic
OLC	FBgn0030827	444	0	Bisyntenic
OLC	FBgn0030828	444	0	Bisyntenic
OLC	FBgn0030829	444	0	Bisyntenic
OLC	FBgn0030830	444	0	Bisyntenic
OLC	FBgn0003057	444	0	Bisyntenic
OLC	FBgn0030832	444	0	Bisyntenic
OLC	FBgn0030833	444	0	Bisyntenic
OLC	FBgn0030834	444	0	Bisyntenic	Ovary-specific
OLC	FBgn0030836	444	4	Unisyntenic
OLC	FBgn0024238	445	8	Singleton
OLC	FBgn0030838	446	7	Singleton
OLC	FBgn0004854	447	2	Unisyntenic	Testis-specific
OLC	FBgn0011758	447	0	Bisyntenic
OLC	FBgn0027602	447	0	Bisyntenic
OLC	FBgn0040877	447	0	Bisyntenic
OLC	FBgn0030839	447	0	Bisyntenic
OLC	FBgn0030840	447	0	Bisyntenic	Testis-specific
OLC	FBgn0030841	447	5	Unisyntenic
OLC	FBgn0263706	448	5	Unisyntenic
OLC	FBgn0030844	448	1	Unisyntenic
OLC	FBgn0028343	449	9	Singleton
OLC	FBgn0030850	450	8	Unisyntenic
OLC	FBgn0030852	450	9	Unisyntenic
OLC	FBgn0030853	451	4	Unisyntenic
OLC	FBgn0030854	451	5	Unisyntenic
OLC	FBgn0030855	452	3	Unisyntenic
OLC	FBgn0026375	452	2	Unisyntenic
OLC	FBgn0030858	453	3	Unisyntenic
OLC	FBgn0250788	453	1	Unisyntenic
OLC	FBgn0030859	454	1	Unisyntenic
OLC	FBgn0263258	454	0	Bisyntenic
OLC	FBgn0030863	454	0	Bisyntenic
OLC	FBgn0026192	454	0	Bisyntenic
OLC	FBgn0030864	454	11	Unisyntenic
OLC	FBgn0261570	455	10	Singleton
OLC	FBgn0024184	456	1	Unisyntenic
OLC	FBgn0026058	456	0	Bisyntenic
OLC	FBgn0030868	456	0	Bisyntenic
OLC	FBgn0030869	456	9	Unisyntenic
OLC	FBgn0030872	457	14	Singleton	Ovary-specific
OLC	FBgn0030873	458	7	Unisyntenic
OLC	FBgn0030874	458	0	Bisyntenic
OLC	FBgn0052554	458	0	Bisyntenic
OLC	FBgn0052557	458	0	Bisyntenic
OLC	FBgn0030876	458	0	Bisyntenic
OLC	FBgn0030877	458	2	Unisyntenic
OLC	FBgn0030878	459	2	Unisyntenic
OLC	FBgn0259168	459	8	Unisyntenic	Ovary-specific
OLC	FBgn0030881	459	0	Bisyntenic	Testis-specific
OLC	FBgn0052495	460	5	Unisyntenic
OLC	FBgn0030883	460	5	Unisyntenic
OLC	FBgn0027605	461	9	Unisyntenic
OLC	FBgn0030884	461	0	Bisyntenic
OLC	FBgn0003380	461	1	Unisyntenic	Testis-specific
OLC	FBgn0030886	461	0	Bisyntenic
OLC	FBgn0030887	461	0	Bisyntenic
OLC	FBgn0030889	461	0	Bisyntenic	Testis-specific
OLC	FBgn0013809	462	1	Unisyntenic	Testis-specific
OLC	FBgn0030890	462	0	Bisyntenic
OLC	FBgn0030891	462	0	Bisyntenic
OLC	FBgn0030892	462	2	Unisyntenic
OLC	FBgn0021765	463	11	Singleton
OLC	FBgn0030893	464	6	Singleton
OLC	FBgn0030894	465	3	Singleton
OLC	FBgn0022724	466	8	Singleton
OLC	FBgn0004028	467	4	Singleton
OLC	FBgn0017418	468	12	Singleton
OLC	FBgn0030897	469	11	Unisyntenic
OLC	FBgn0083228	469	0	Bisyntenic
OLC	FBgn0030898	469	0	Bisyntenic	Testis-specific
OLC	FBgn0030899	469	0	Bisyntenic	Ovary-specific
OLC	FBgn0030900	469	0	Bisyntenic
OLC	FBgn0053639	469	0	Bisyntenic
OLC	FBgn0030904	469	0	Bisyntenic
OLC	FBgn0053542	469	0	Bisyntenic
OLC	FBgn0004956	469	0	Bisyntenic
OLC	FBgn0030912	469	0	Bisyntenic	Ovary-specific
OLC	FBgn0030913	469	0	Bisyntenic
OLC	FBgn0030914	469	0	Bisyntenic	Ovary-specific
OLC	FBgn0014467	469	0	Bisyntenic
OLC	FBgn0004957	469	2	Unisyntenic
OLC	FBgn0008635	470	4	Singleton
OLC	FBgn0259223	471	0	Bisyntenic
OLC	FBgn0022355	471	4	Unisyntenic	Testis-specific
OLC	FBgn0052549	471	0	Bisyntenic
OLC	FBgn0052548	471	0	Bisyntenic	Testis-specific
OLC	FBgn0030921	471	0	Bisyntenic
OLC	FBgn0052551	471	0	Bisyntenic
OLC	FBgn0052547	471	0	Bisyntenic
OLC	FBgn0030925	471	0	Bisyntenic
OLC	FBgn0030926	471	2	Unisyntenic
OLC	FBgn0030927	472	1	Unisyntenic	Ovary-specific
OLC	FBgn0030928	472	0	Bisyntenic
OLC	FBgn0030929	472	0	Bisyntenic
OLC	FBgn0030930	472	2	Unisyntenic
OLC	FBgn0030932	473	1	Unisyntenic
OLC	FBgn0030933	473	0	Bisyntenic	Testis-specific
OLC	FBgn0027087	473	0	Bisyntenic
OLC	FBgn0030935	473	0	Bisyntenic
OLC	FBgn0030938	473	0	Bisyntenic	Ovary-specific
OLC	FBgn0000242	473	0	Bisyntenic
OLC	FBgn0030940	473	3	Unisyntenic	Testis-specific
OLC	FBgn0027335	474	4	Unisyntenic
OLC	FBgn0030943	474	0	Bisyntenic
OLC	FBgn0030944	474	0	Bisyntenic
OLC	FBgn0030945	474	4	Unisyntenic
OLC	FBgn0030946	475	1	Unisyntenic
OLC	FBgn0001079	475	0	Bisyntenic
OLC	FBgn0030947	475	0	Bisyntenic
OLC	FBgn0004959	475	0	Bisyntenic
OLC	FBgn0010383	475	1	Unisyntenic	Ovary-specific
OLC	FBgn0259231	476	1	Unisyntenic
OLC	FBgn0030951	476	0	Bisyntenic	Testis-specific
OLC	FBgn0030952	476	0	Bisyntenic	Testis-specific
OLC	FBgn0030954	476	0	Bisyntenic
OLC	FBgn0030955	476	0	Bisyntenic
OLC	FBgn0030956	476	10	Unisyntenic
OLC	FBgn0030963	477	3	Unisyntenic
OLC	FBgn0030964	477	6	Unisyntenic
OLC	FBgn0085451	478	2	Unisyntenic	Ovary-specific
OLC	FBgn0030966	478	0	Bisyntenic	Ovary-specific
OLC	FBgn0030968	478	3	Unisyntenic
OLC	FBgn0030969	479	3	Unisyntenic
OLC	FBgn0052544	479	0	Bisyntenic
OLC	FBgn0030970	479	1	Unisyntenic
OLC	FBgn0085430	480	5	Singleton
OLC	FBgn0030973	481	7	Singleton
OLC	FBgn0261461	482	0	Bisyntenic
OLC	FBgn0030975	482	2	Unisyntenic	Testis-specific
OLC	FBgn0030976	482	0	Bisyntenic
OLC	FBgn0264090	482	0	Bisyntenic	Ovary-specific
OLC	FBgn0030984	482	0	Bisyntenic
OLC	FBgn0030985	482	0	Bisyntenic	Testis-specific
OLC	FBgn0030989	482	1	Unisyntenic	Testis-specific
OLC	FBgn0030990	483	5	Singleton
OLC	FBgn0030993	484	5	Unisyntenic	Testis-specific
OLC	FBgn0030995	484	0	Bisyntenic
OLC	FBgn0030996	484	1	Unisyntenic
OLC	FBgn0030997	485	5	Singleton
OLC	FBgn0027603	486	9	Unisyntenic
OLC	FBgn0030998	486	1	Unisyntenic
OLC	FBgn0030999	487	1	Unisyntenic
OLC	FBgn0031000	487	0	Bisyntenic
OLC	FBgn0031001	487	0	Bisyntenic
OLC	FBgn0031002	487	3	Unisyntenic
OLC	FBgn0031003	488	9	Unisyntenic
OLC	FBgn0031004	488	0	Bisyntenic
OLC	FBgn0031005	488	1	Unisyntenic
OLC	FBgn0031006	489	9	Singleton
OLC	FBgn0040068	490	10	Unisyntenic
OLC	FBgn0031008	490	0	Bisyntenic
OLC	FBgn0052537	491	4	Unisyntenic	Ovary-specific
OLC	FBgn0052536	491	5	Unisyntenic
OLC	FBgn0031010	492	5	Singleton
OLC	FBgn0031011	493	2	Unisyntenic
OLC	FBgn0031012	493	0	Bisyntenic	Testis-specific
OLC	FBgn0259834	493	5	Unisyntenic
OLC	FBgn0031016	494	12	Unisyntenic
OLC	FBgn0052533	494	0	Bisyntenic	Ovary-specific
OLC	FBgn0044030	494	0	Bisyntenic
OLC	FBgn0031020	494	0	Bisyntenic
OLC	FBgn0020261	494	2	Unisyntenic
OLC	FBgn0031021	495	1	Unisyntenic
OLC	FBgn0031022	495	1	Unisyntenic
OLC	FBgn0040890	496	1	Unisyntenic
OLC	FBgn0027621	496	0	Bisyntenic
OLC	FBgn0031023	496	0	Bisyntenic	Ovary-specific
OLC	FBgn0027291	496	2	Unisyntenic
OLC	FBgn0261573	497	1	Unisyntenic	Testis-specific
OLC	FBgn0031026	497	0	Bisyntenic	Testis-specific
OLC	FBgn0052532	497	3	Unisyntenic
OLC	FBgn0026430	498	6	Singleton
OLC	FBgn0000257	499	2	Unisyntenic
OLC	FBgn0031030	499	6	Unisyntenic
OLC	FBgn0261593	500	6	Unisyntenic
OLC	FBgn0031036	500	1	Unisyntenic
OLC	FBgn0031037	501	1	Unisyntenic
OLC	FBgn0031038	501	5	Unisyntenic
OLC	FBgn0031040	502	2	Unisyntenic
OLC	FBgn0027358	502	7	Unisyntenic
OLC	FBgn0031041	502	0	Bisyntenic
OLC	FBgn0031043	503	7	Singleton
OLC	FBgn0031044	504	3	Singleton
OLC	FBgn0031045	505	1	Unisyntenic	Testis-specific
OLC	FBgn0087008	505	0	Bisyntenic
OLC	FBgn0031047	505	0	Bisyntenic
OLC	FBgn0031048	505	0	Bisyntenic
OLC	FBgn0031049	505	3	Unisyntenic
OLC	FBgn0031050	506	5	Unisyntenic
OLC	FBgn0031051	506	0	Bisyntenic
OLC	FBgn0031052	506	0	Bisyntenic
OLC	FBgn0031053	506	0	Bisyntenic
OLC	FBgn0031054	506	2	Unisyntenic
OLC	FBgn0004057	507	4	Singleton
OLC	FBgn0031055	508	1	Unisyntenic
OLC	FBgn0043903	508	2	Unisyntenic
OLC	FBgn0031057	509	3	Unisyntenic
OLC	FBgn0086384	509	3	Unisyntenic
OLC	FBgn0031059	510	2	Unisyntenic
OLC	FBgn0010341	510	2	Unisyntenic
OLC	FBgn0031060	511	1	Unisyntenic
OLC	FBgn0031061	511	0	Bisyntenic
OLC	FBgn0031062	511	0	Bisyntenic	Ovary-specific
OLC	FBgn0040089	511	0	Bisyntenic
OLC	FBgn0031064	511	6	Unisyntenic
OLC	FBgn0010380	512	3	Unisyntenic
OLC	FBgn0031065	512	0	Bisyntenic
OLC	FBgn0031066	512	2	Unisyntenic
OLC	FBgn0042132	512	0	Bisyntenic
OLC	FBgn0066303	513	4	Unisyntenic
OLC	FBgn0066304	513	0	Bisyntenic
OLC	FBgn0052528	514	2	Unisyntenic
OLC	FBgn0031068	514	5	Unisyntenic
OLC	FBgn0031069	515	5	Unisyntenic
OLC	FBgn0031070	515	1	Unisyntenic
OLC	FBgn0259789	516	1	Unisyntenic
OLC	FBgn0261811	516	3	Unisyntenic
OLC	FBgn0031078	517	4	Singleton
OLC	FBgn0052529	518	2	Singleton
OLC	FBgn0031080	519	1	Unisyntenic
OLC	FBgn0031081	519	0	Bisyntenic
OLC	FBgn0031082	519	0	Bisyntenic	Testis-specific
OLC	FBgn0053517	519	0	Bisyntenic
OLC	FBgn0031088	519	0	Bisyntenic
OLC	FBgn0041626	519	0	Bisyntenic
OLC	FBgn0031089	519	0	Bisyntenic	Testis-specific
OLC	FBgn0031090	519	0	Bisyntenic
OLC	FBgn0031091	519	3	Unisyntenic
OLC	FBgn0031092	520	3	Unisyntenic
OLC	FBgn0031093	520	0	Bisyntenic
OLC	FBgn0031094	520	6	Unisyntenic
OLC	FBgn0003654	521	4	Unisyntenic
OLC	FBgn0031097	521	0	Bisyntenic
OLC	FBgn0022770	521	0	Bisyntenic
OLC	FBgn0031098	521	1	Unisyntenic
OLC	FBgn0015789	522	1	Unisyntenic
OLC	FBgn0031099	522	0	Bisyntenic
OLC	FBgn0027107	522	0	Bisyntenic	Testis-specific
OLC	FBgn0031100	522	2	Unisyntenic
OLC	FBgn0027334	523	2	Unisyntenic
OLC	FBgn0031106	523	4	Unisyntenic
OLC	FBgn0031107	524	4	Unisyntenic
OLC	FBgn0031108	524	0	Bisyntenic	Testis-specific
OLC	FBgn0040651	524	0	Bisyntenic	Testis-specific
OLC	FBgn0031109	524	0	Bisyntenic
OLC	FBgn0031110	524	0	Bisyntenic
OLC	FBgn0031111	524	0	Bisyntenic	Ovary-specific
OLC	FBgn0011280	524	0	Bisyntenic
OLC	FBgn0023177	524	5	Unisyntenic	Ovary-specific
OLC	FBgn0031114	525	6	Singleton
OLC	FBgn0040650	526	5	Singleton
OLC	FBgn0031115	527	5	Singleton
OLC	FBgn0002641	528	4	Singleton
OLC	FBgn0031116	529	2	Unisyntenic
OLC	FBgn0052506	529	0	Bisyntenic	Testis-specific
OLC	FBgn0031117	529	0	Bisyntenic
OLC	FBgn0031118	529	0	Bisyntenic
OLC	FBgn0031119	529	0	Bisyntenic
OLC	FBgn0026323	529	3	Unisyntenic
OLC	FBgn0083981	530	0	Bisyntenic
OLC	FBgn0085387	530	0	Bisyntenic
OLC	FBgn0259162	530	1	Unisyntenic
OLC	FBgn0031126	530	0	Bisyntenic
OLC	FBgn0003300	530	0	Bisyntenic
OLC	FBgn0031130	530	0	Bisyntenic	Testis-specific
OLC	FBgn0031132	530	0	Bisyntenic	Testis-specific
OLC	FBgn0261624	530	0	Bisyntenic
OLC	FBgn0031139	530	0	Bisyntenic	Testis-specific
OLC	FBgn0261675	530	0	Bisyntenic
OLC	FBgn0011834	530	0	Bisyntenic
OLC	FBgn0031141	530	0	Bisyntenic
OLC	FBgn0031142	530	0	Bisyntenic	Testis-specific
OLC	FBgn0031143	530	6	Unisyntenic
OLC	FBgn0031149	531	9	Singleton
OLC	FBgn0031150	532	1	Unisyntenic
OLC	FBgn0052512	532	0	Bisyntenic
OLC	FBgn0031159	532	0	Bisyntenic
OLC	FBgn0064123	532	0	Bisyntenic
OLC	FBgn0003950	532	2	Unisyntenic	Testis-specific
OLC	FBgn0083956	533	2	Unisyntenic	Testis-specific
OLC	FBgn0031161	533	3	Unisyntenic
OLC	FBgn0052521	534	3	Unisyntenic
OLC	FBgn0031169	534	0	Bisyntenic	Testis-specific
OLC	FBgn0031170	534	0	Bisyntenic
OLC	FBgn0031171	534	1	Unisyntenic	Testis-specific
OLC	FBgn0020369	535	1	Unisyntenic
OLC	FBgn0064116	535	0	Bisyntenic
OLC	FBgn0064117	535	0	Bisyntenic
OLC	FBgn0029067	535	1	Unisyntenic
OLC	FBgn0031174	536	2	Unisyntenic
OLC	FBgn0015558	536	0	Bisyntenic
OLC	FBgn0000709	536	1	Unisyntenic
OLC	FBgn0015379	537	3	Unisyntenic	Ovary-specific
OLC	FBgn0015527	537	4	Unisyntenic
OLC	FBgn0003464	538	9	Singleton
OLC	FBgn0011710	539	5	Unisyntenic
OLC	FBgn0024182	539	0	Bisyntenic
OLC	FBgn0024251	539	0	Bisyntenic
OLC	FBgn0003423	539	3	Unisyntenic
OLC	FBgn0259245	540	3	Unisyntenic
OLC	FBgn0020272	540	4	Unisyntenic	Ovary-specific
OLC	FBgn0028583	540	0	Bisyntenic
OLC	FBgn0027588	541	1	Unisyntenic
OLC	FBgn0040028	541	10	Unisyntenic	Testis-specific
OLC	FBgn0014395	542	12	Singleton	Testis-specific
OLC	FBgn0031186	543	3	Unisyntenic
OLC	FBgn0031187	543	0	Bisyntenic
OLC	FBgn0031188	543	6	Unisyntenic
OLC	FBgn0031190	544	5	Singleton
OLC	FBgn0031191	545	2	Singleton
OLC	FBgn0027279	546	6	Unisyntenic
OLC	FBgn0031195	546	0	Bisyntenic
OLC	FBgn0262866	546	0	Bisyntenic
OLC	FBgn0031194	546	0	Bisyntenic
OLC	FBgn0031196	546	10	Unisyntenic
OLC	FBgn0002121	547	14	Singleton
OLC	FBgn0031217	548	12	Singleton
OLC	FBgn0026787	549	2	Unisyntenic
OLC	FBgn0005278	549	1	Unisyntenic
OLC	FBgn0259818	550	2	Unisyntenic	Testis-specific
OLC	FBgn0031220	550	1	Unisyntenic
OLC	FBgn0025683	550	0	Bisyntenic
OLC	FBgn0001142	550	0	Bisyntenic
OLC	FBgn0051975	550	0	Bisyntenic
OLC	FBgn0051976	550	0	Bisyntenic
OLC	FBgn0051974	550	0	Bisyntenic
OLC	FBgn0031224	550	0	Bisyntenic
OLC	FBgn0031228	551	1	Unisyntenic
OLC	FBgn0031227	551	0	Bisyntenic
OLC	FBgn0031229	551	0	Bisyntenic
OLC	FBgn0053635	551	1	Unisyntenic
OLC	FBgn0016977	552	1	Unisyntenic
OLC	FBgn0031231	552	0	Bisyntenic
OLC	FBgn0031232	552	1	Unisyntenic
OLC	FBgn0031233	553	1	Unisyntenic
OLC	FBgn0086902	553	0	Bisyntenic
OLC	FBgn0031235	553	0	Bisyntenic	Testis-specific
OLC	FBgn0022246	553	4	Unisyntenic	Ovary-specific
OLC	FBgn0003444	554	3	Unisyntenic
OLC	FBgn0031245	554	0	Bisyntenic
OLC	FBgn0025686	554	0	Bisyntenic
OLC	FBgn0031247	554	0	Bisyntenic
OLC	FBgn0017457	554	1	Unisyntenic
OLC	FBgn0024352	555	2	Unisyntenic
OLC	FBgn0020622	555	4	Unisyntenic
OLC	FBgn0264086	556	0	Bisyntenic	Testis-specific
OLC	FBgn0004611	556	2	Unisyntenic
OLC	FBgn0031248	556	0	Bisyntenic	Testis-specific
OLC	FBgn0031249	556	0	Bisyntenic
OLC	FBgn0053127	556	0	Bisyntenic
OLC	FBgn0051921	556	0	Bisyntenic	Testis-specific
OLC	FBgn0031250	556	1	Unisyntenic
OLC	FBgn0000061	557	2	Unisyntenic
OLC	FBgn0031251	557	2	Unisyntenic	Testis-specific
OLC	FBgn0003278	558	3	Singleton
OLC	FBgn0264855	559	1	Unisyntenic
OLC	FBgn0263933	559	3	Unisyntenic
OLC	FBgn0031252	560	1	Unisyntenic	Ovary-specific
OLC	FBgn0002593	560	0	Bisyntenic
OLC	FBgn0031253	560	1	Unisyntenic
OLC	FBgn0031254	561	1	Unisyntenic	Testis-specific
OLC	FBgn0031255	561	0	Bisyntenic
OLC	FBgn0004583	561	0	Bisyntenic
OLC	FBgn0015924	561	1	Unisyntenic
OLC	FBgn0031256	562	1	Unisyntenic
OLC	FBgn0031257	562	0	Bisyntenic	Testis-specific
OLC	FBgn0031258	562	0	Bisyntenic
OLC	FBgn0027592	562	0	Bisyntenic
OLC	FBgn0003963	562	1	Unisyntenic
OLC	FBgn0043364	562	0	Bisyntenic
OLC	FBgn0010602	563	3	Unisyntenic
OLC	FBgn0031260	563	1	Unisyntenic
OLC	FBgn0031261	564	1	Unisyntenic	Testis-specific
OLC	FBgn0005660	564	0	Bisyntenic	Testis-specific
OLC	FBgn0260933	564	1	Unisyntenic
OLC	FBgn0031263	565	1	Unisyntenic
OLC	FBgn0031264	565	0	Bisyntenic	Testis-specific
OLC	FBgn0031265	565	0	Bisyntenic
OLC	FBgn0021874	565	1	Unisyntenic
OLC	FBgn0031266	566	1	Unisyntenic
OLC	FBgn0031267	566	0	Bisyntenic
OLC	FBgn0031268	566	0	Bisyntenic
OLC	FBgn0013323	566	0	Bisyntenic	Testis-specific
OLC	FBgn0023489	566	0	Bisyntenic
OLC	FBgn0010323	566	1	Unisyntenic
OLC	FBgn0000497	567	1	Unisyntenic
OLC	FBgn0026438	567	0	Bisyntenic
OLC	FBgn0031275	567	0	Bisyntenic	Testis-specific
OLC	FBgn0041250	567	0	Bisyntenic
OLC	FBgn0031279	567	0	Bisyntenic	Testis-specific
OLC	FBgn0000442	567	4	Unisyntenic
OLC	FBgn0086130	568	4	Unisyntenic
OLC	FBgn0031281	568	0	Bisyntenic
OLC	FBgn0031282	568	0	Bisyntenic
OLC	FBgn0031283	568	0	Bisyntenic	Testis-specific
OLC	FBgn0031284	568	0	Bisyntenic
OLC	FBgn0015621	568	0	Bisyntenic
OLC	FBgn0031285	568	0	Bisyntenic
OLC	FBgn0031286	568	0	Bisyntenic
OLC	FBgn0010583	568	1	Unisyntenic
OLC	FBgn0020304	569	2	Unisyntenic
OLC	FBgn0031287	569	0	Bisyntenic
OLC	FBgn0020545	569	0	Bisyntenic
OLC	FBgn0031288	569	0	Bisyntenic	Testis-specific
OLC	FBgn0031289	569	0	Bisyntenic
OLC	FBgn0029095	569	1	Unisyntenic
OLC	FBgn0020305	570	3	Singleton
OLC	FBgn0053526	571	1	Unisyntenic
OLC	FBgn0002936	571	0	Bisyntenic
OLC	FBgn0031292	571	0	Bisyntenic	Testis-specific
OLC	FBgn0046113	571	0	Bisyntenic	Testis-specific
OLC	FBgn0028481	571	5	Unisyntenic	Testis-specific
OLC	FBgn0031294	572	1	Unisyntenic	Testis-specific
OLC	FBgn0031296	572	0	Bisyntenic	Testis-specific
OLC	FBgn0003310	572	1	Unisyntenic
OLC	FBgn0015905	573	2	Singleton
OLC	FBgn0031298	574	1	Unisyntenic
OLC	FBgn0031299	574	0	Bisyntenic
OLC	FBgn0261938	574	0	Bisyntenic
OLC	FBgn0031301	574	2	Unisyntenic	Testis-specific
OLC	FBgn0031302	575	2	Unisyntenic
OLC	FBgn0016926	575	0	Bisyntenic
OLC	FBgn0031304	575	0	Bisyntenic
OLC	FBgn0031306	575	0	Bisyntenic
OLC	FBgn0031307	575	0	Bisyntenic
OLC	FBgn0031308	575	0	Bisyntenic	Ovary-specific
OLC	FBgn0031309	575	0	Bisyntenic
OLC	FBgn0031310	575	0	Bisyntenic
OLC	FBgn0261458	575	3	Unisyntenic
OLC	FBgn0031312	576	3	Unisyntenic
OLC	FBgn0031313	576	0	Bisyntenic
OLC	FBgn0031314	576	0	Bisyntenic
OLC	FBgn0031315	576	0	Bisyntenic
OLC	FBgn0024314	576	1	Unisyntenic
OLC	FBgn0051922	577	1	Unisyntenic
OLC	FBgn0031317	577	0	Bisyntenic
OLC	FBgn0031318	577	0	Bisyntenic
OLC	FBgn0031319	577	0	Bisyntenic
OLC	FBgn0031321	577	0	Bisyntenic	Ovary-specific
OLC	FBgn0031322	577	0	Bisyntenic
OLC	FBgn0031323	577	0	Bisyntenic	Testis-specific
OLC	FBgn0031324	577	0	Bisyntenic
OLC	FBgn0031327	577	0	Bisyntenic
OLC	FBgn0041097	577	0	Bisyntenic
OLC	FBgn0011294	577	0	Bisyntenic
OLC	FBgn0026141	577	0	Bisyntenic	Testis-specific
OLC	FBgn0031332	577	0	Bisyntenic	Testis-specific
OLC	FBgn0031333	577	0	Bisyntenic	Testis-specific
OLC	FBgn0031335	577	0	Bisyntenic	Testis-specific
OLC	FBgn0051659	577	0	Bisyntenic
OLC	FBgn0053126	577	0	Bisyntenic
OLC	FBgn0031337	577	0	Bisyntenic	Testis-specific
OLC	FBgn0002543	577	0	Bisyntenic	Testis-specific
OLC	FBgn0051928	577	0	Bisyntenic	Ovary-specific
OLC	FBgn0053128	577	0	Bisyntenic
OLC	FBgn0031343	577	0	Bisyntenic	Testis-specific
OLC	FBgn0031344	577	1	Unisyntenic	Ovary-specific
OLC	FBgn0001174	578	1	Unisyntenic
OLC	FBgn0026398	578	0	Bisyntenic
OLC	FBgn0026397	578	0	Bisyntenic
OLC	FBgn0261509	578	0	Bisyntenic
OLC	FBgn0051935	578	0	Bisyntenic
OLC	FBgn0021906	578	1	Unisyntenic
OLC	FBgn0086758	579	4	Singleton	Testis-specific
OLC	FBgn0011570	580	3	Unisyntenic
OLC	FBgn0031356	580	1	Unisyntenic
OLC	FBgn0031357	581	1	Unisyntenic
OLC	FBgn0086698	581	0	Bisyntenic
OLC	FBgn0031359	581	8	Unisyntenic
OLC	FBgn0000579	582	3	Unisyntenic
OLC	FBgn0260648	582	0	Bisyntenic
OLC	FBgn0031360	582	0	Bisyntenic
OLC	FBgn0031361	582	0	Bisyntenic
OLC	FBgn0264494	582	0	Bisyntenic
OLC	FBgn0027597	582	1	Unisyntenic
OLC	FBgn0031364	583	1	Unisyntenic	Testis-specific
OLC	FBgn0045501	583	0	Bisyntenic
OLC	FBgn0031367	583	0	Bisyntenic	Testis-specific
OLC	FBgn0051665	583	0	Bisyntenic
OLC	FBgn0051663	583	0	Bisyntenic	Testis-specific
OLC	FBgn0031372	583	0	Bisyntenic	Testis-specific
OLC	FBgn0031374	583	4	Unisyntenic
OLC	FBgn0053673	584	3	Unisyntenic
OLC	FBgn0031375	584	0	Bisyntenic	Testis-specific
OLC	FBgn0031376	584	0	Bisyntenic
OLC	FBgn0031377	584	0	Bisyntenic	Ovary-specific
OLC	FBgn0031378	584	0	Bisyntenic
OLC	FBgn0031379	584	0	Bisyntenic
OLC	FBgn0001125	584	1	Unisyntenic
OLC	FBgn0031381	585	2	Singleton
OLC	FBgn0053543	586	1	Unisyntenic
OLC	FBgn0040718	586	0	Bisyntenic
OLC	FBgn0040717	586	1	Unisyntenic
OLC	FBgn0031384	587	1	Unisyntenic
OLC	FBgn0259230	587	0	Bisyntenic
OLC	FBgn0003557	587	0	Bisyntenic
OLC	FBgn0026396	587	0	Bisyntenic
OLC	FBgn0053516	587	4	Unisyntenic	Testis-specific
OLC	FBgn0031388	587	0	Bisyntenic	Testis-specific
OLC	FBgn0004507	588	9	Singleton
OLC	FBgn0031390	589	4	Singleton
OLC	FBgn0031391	590	1	Unisyntenic
OLC	FBgn0027509	590	0	Bisyntenic
OLC	FBgn0031392	590	4	Unisyntenic
OLC	FBgn0031393	591	1	Unisyntenic	Testis-specific
OLC	FBgn0000097	591	0	Bisyntenic
OLC	FBgn0031395	591	0	Bisyntenic	Ovary-specific
OLC	FBgn0031397	591	0	Bisyntenic
OLC	FBgn0010288	591	1	Unisyntenic
OLC	FBgn0031398	592	1	Unisyntenic	Ovary-specific
OLC	FBgn0040715	592	3	Unisyntenic
OLC	FBgn0031399	593	4	Unisyntenic
OLC	FBgn0031401	593	0	Bisyntenic
OLC	FBgn0031403	593	0	Bisyntenic
OLC	FBgn0010704	593	0	Bisyntenic
OLC	FBgn0262126	593	0	Bisyntenic
OLC	FBgn0051679	593	0	Bisyntenic	Testis-specific
OLC	FBgn0052463	593	1	Unisyntenic	Testis-specific
OLC	FBgn0051682	594	1	Unisyntenic	Testis-specific
OLC	FBgn0264979	594	0	Bisyntenic	Ovary-specific
OLC	FBgn0011832	594	0	Bisyntenic
OLC	FBgn0042186	594	0	Bisyntenic
OLC	FBgn0031407	594	0	Bisyntenic	Testis-specific
OLC	FBgn0031410	594	0	Bisyntenic	Testis-specific
OLC	FBgn0028570	594	0	Bisyntenic	Testis-specific
OLC	FBgn0031412	594	0	Bisyntenic	Testis-specific
OLC	FBgn0031413	594	0	Bisyntenic
OLC	FBgn0031414	594	0	Bisyntenic	Testis-specific
OLC	FBgn0014010	594	0	Bisyntenic
OLC	FBgn0261647	594	0	Bisyntenic
OLC	FBgn0031417	594	0	Bisyntenic	Testis-specific
OLC	FBgn0031418	594	1	Unisyntenic
OLC	FBgn0031419	595	1	Unisyntenic
OLC	FBgn0031420	595	1	Unisyntenic
OLC	FBgn0264672	596	1	Unisyntenic
OLC	FBgn0031422	596	0	Bisyntenic
OLC	FBgn0031423	596	0	Bisyntenic	Testis-specific
OLC	FBgn0031424	596	0	Bisyntenic
OLC	FBgn0031426	596	0	Bisyntenic	Testis-specific
OLC	FBgn0085477	596	1	Unisyntenic
OLC	FBgn0264978	597	0	Bisyntenic
OLC	FBgn0031428	597	1	Unisyntenic
OLC	FBgn0000490	597	0	Bisyntenic
OLC	FBgn0011818	597	0	Bisyntenic
OLC	FBgn0031430	597	0	Bisyntenic	Testis-specific
OLC	FBgn0031431	597	0	Bisyntenic	Testis-specific
OLC	FBgn0031432	597	0	Bisyntenic
OLC	FBgn0041337	597	1	Unisyntenic	Testis-specific
OLC	FBgn0031434	598	1	Unisyntenic
OLC	FBgn0031435	598	0	Bisyntenic
OLC	FBgn0031436	598	0	Bisyntenic
OLC	FBgn0031437	598	0	Bisyntenic
OLC	FBgn0026479	598	0	Bisyntenic
OLC	FBgn0031440	598	0	Bisyntenic	Testis-specific
OLC	FBgn0031441	598	0	Bisyntenic	Testis-specific
OLC	FBgn0053125	598	0	Bisyntenic	Testis-specific
OLC	FBgn0031442	598	0	Bisyntenic	Testis-specific
OLC	FBgn0026395	598	0	Bisyntenic	Testis-specific
OLC	FBgn0031443	598	0	Bisyntenic	Testis-specific
OLC	FBgn0031444	598	0	Bisyntenic	Testis-specific
OLC	FBgn0041248	598	0	Bisyntenic
OLC	FBgn0051690	598	0	Bisyntenic
OLC	FBgn0031446	598	0	Bisyntenic	Testis-specific
OLC	FBgn0031449	598	0	Bisyntenic
OLC	FBgn0031450	598	0	Bisyntenic
OLC	FBgn0031451	598	0	Bisyntenic	Testis-specific
OLC	FBgn0031452	598	0	Bisyntenic
OLC	FBgn0250906	598	0	Bisyntenic
OLC	FBgn0031453	598	0	Bisyntenic
OLC	FBgn0031454	598	0	Bisyntenic
OLC	FBgn0031455	598	0	Bisyntenic
OLC	FBgn0031456	598	1	Unisyntenic
OLC	FBgn0031457	599	1	Unisyntenic
OLC	FBgn0031458	599	0	Bisyntenic
OLC	FBgn0026324	599	2	Unisyntenic
OLC	FBgn0019830	600	5	Singleton
OLC	FBgn0031459	601	1	Unisyntenic
OLC	FBgn0031460	601	0	Bisyntenic	Testis-specific
OLC	FBgn0004242	601	2	Unisyntenic
OLC	FBgn0031461	602	5	Singleton	Ovary-specific
OLC	FBgn0031463	603	2	Unisyntenic	Testis-specific
OLC	FBgn0031464	603	0	Bisyntenic
OLC	FBgn0031466	603	0	Bisyntenic
OLC	FBgn0031467	603	0	Bisyntenic
OLC	FBgn0031468	603	0	Bisyntenic	Testis-specific
OLC	FBgn0031469	603	0	Bisyntenic	Testis-specific
OLC	FBgn0031472	603	3	Unisyntenic
OLC	FBgn0031473	604	1	Unisyntenic
OLC	FBgn0015521	604	1	Unisyntenic
OLC	FBgn0031474	605	1	Unisyntenic
OLC	FBgn0051694	605	0	Bisyntenic
OLC	FBgn0031476	605	0	Bisyntenic	Testis-specific
OLC	FBgn0031478	605	0	Bisyntenic
OLC	FBgn0031479	605	2	Unisyntenic
OLC	FBgn0051950	606	6	Singleton
OLC	FBgn0024947	607	5	Singleton
OLC	FBgn0041111	608	3	Unisyntenic	Testis-specific
OLC	FBgn0010263	608	2	Unisyntenic
OLC	FBgn0004584	609	3	Singleton
OLC	FBgn0260639	610	2	Unisyntenic
OLC	FBgn0031484	610	3	Unisyntenic
OLC	FBgn0250786	611	2	Unisyntenic
OLC	FBgn0025109	611	0	Bisyntenic
OLC	FBgn0002989	611	1	Unisyntenic
OLC	FBgn0025681	612	5	Singleton
OLC	FBgn0031488	613	2	Unisyntenic
OLC	FBgn0031490	613	3	Unisyntenic	Ovary-specific
OLC	FBgn0031492	614	4	Singleton
OLC	FBgn0031493	615	1	Unisyntenic
OLC	FBgn0031494	615	1	Unisyntenic
OLC	FBgn0031495	616	1	Unisyntenic
OLC	FBgn0031496	616	0	Bisyntenic	Testis-specific
OLC	FBgn0031497	616	0	Bisyntenic
OLC	FBgn0031498	616	0	Bisyntenic
OLC	FBgn0243513	616	1	Unisyntenic
OLC	FBgn0031500	617	3	Singleton
OLC	FBgn0042627	618	1	Unisyntenic
OLC	FBgn0027571	618	3	Unisyntenic
OLC	FBgn0015600	619	5	Singleton
OLC	FBgn0031505	620	2	Unisyntenic
OLC	FBgn0011648	620	1	Unisyntenic
OLC	FBgn0260817	621	3	Singleton	Ovary-specific
OLC	FBgn0014906	622	8	Singleton
OLC	FBgn0031518	623	4	Unisyntenic	Testis-specific
OLC	FBgn0031517	623	0	Bisyntenic	Testis-specific
OLC	FBgn0031519	623	0	Bisyntenic
OLC	FBgn0031520	623	0	Bisyntenic	Testis-specific
OLC	FBgn0053281	623	0	Bisyntenic
OLC	FBgn0053282	623	0	Bisyntenic	Testis-specific
OLC	FBgn0031522	623	0	Bisyntenic
OLC	FBgn0031523	623	0	Bisyntenic
OLC	FBgn0020445	623	0	Bisyntenic
OLC	FBgn0085423	623	2	Unisyntenic
OLC	FBgn0031528	624	1	Unisyntenic
OLC	FBgn0031529	624	1	Unisyntenic
OLC	FBgn0016698	625	1	Unisyntenic
OLC	FBgn0031530	625	0	Bisyntenic
OLC	FBgn0031533	625	2	Unisyntenic	Testis-specific
OLC	FBgn0031534	626	7	Unisyntenic
OLC	FBgn0031535	626	0	Bisyntenic
OLC	FBgn0031536	626	1	Unisyntenic
OLC	FBgn0031537	627	1	Unisyntenic
OLC	FBgn0031538	627	0	Bisyntenic
OLC	FBgn0005616	627	2	Unisyntenic	Ovary-specific
OLC	FBgn0021967	628	2	Unisyntenic
OLC	FBgn0031540	628	0	Bisyntenic
OLC	FBgn0261560	628	2	Unisyntenic
OLC	FBgn0031542	629	2	Unisyntenic
OLC	FBgn0014396	629	0	Bisyntenic
OLC	FBgn0051954	629	0	Bisyntenic	Ovary-specific
OLC	FBgn0053123	629	0	Bisyntenic
OLC	FBgn0031544	629	0	Bisyntenic
OLC	FBgn0031545	629	0	Bisyntenic	Testis-specific
OLC	FBgn0031546	629	0	Bisyntenic	Testis-specific
OLC	FBgn0031548	629	0	Bisyntenic
OLC	FBgn0031549	629	3	Unisyntenic
OLC	FBgn0085369	630	0	Bisyntenic
OLC	FBgn0263846	630	0	Bisyntenic	Testis-specific
OLC	FBgn0031550	630	1	Unisyntenic
OLC	FBgn0024244	630	0	Bisyntenic	Testis-specific
OLC	FBgn0004892	630	0	Bisyntenic
OLC	FBgn0002985	630	0	Bisyntenic
OLC	FBgn0015663	630	0	Bisyntenic	Ovary-specific
OLC	FBgn0031554	630	0	Bisyntenic
OLC	FBgn0000721	630	0	Bisyntenic
OLC	FBgn0031558	630	0	Bisyntenic
OLC	FBgn0031559	630	0	Bisyntenic
OLC	FBgn0051779	630	0	Bisyntenic
OLC	FBgn0031560	630	0	Bisyntenic
OLC	FBgn0031561	630	0	Bisyntenic	Testis-specific
OLC	FBgn0031562	630	0	Bisyntenic
OLC	FBgn0031563	630	0	Bisyntenic
OLC	FBgn0031564	630	0	Bisyntenic
OLC	FBgn0051778	630	0	Bisyntenic
OLC	FBgn0051777	630	0	Bisyntenic	Testis-specific
OLC	FBgn0015376	630	0	Bisyntenic
OLC	FBgn0031566	630	0	Bisyntenic
OLC	FBgn0003386	630	0	Bisyntenic	Testis-specific
OLC	FBgn0031568	630	0	Bisyntenic
OLC	FBgn0004893	630	2	Unisyntenic
OLC	FBgn0031571	631	8	Singleton
OLC	FBgn0031573	632	5	Unisyntenic
OLC	FBgn0003430	632	0	Bisyntenic
OLC	FBgn0004567	632	0	Bisyntenic
OLC	FBgn0031574	632	4	Unisyntenic	Testis-specific
OLC	FBgn0031575	633	3	Unisyntenic
OLC	FBgn0051957	633	0	Bisyntenic
OLC	FBgn0000256	633	0	Bisyntenic
OLC	FBgn0051774	633	0	Bisyntenic
OLC	FBgn0051773	633	0	Bisyntenic	Testis-specific
OLC	FBgn0031579	633	0	Bisyntenic	Testis-specific
OLC	FBgn0031580	633	0	Bisyntenic	Testis-specific
OLC	FBgn0264295	633	0	Bisyntenic
OLC	FBgn0000547	633	0	Bisyntenic
OLC	FBgn0020376	633	0	Bisyntenic
OLC	FBgn0026394	633	0	Bisyntenic
OLC	FBgn0051961	633	0	Bisyntenic
OLC	FBgn0031589	633	1	Unisyntenic
OLC	FBgn0001075	634	4	Singleton	Testis-specific
OLC	FBgn0031590	635	2	Unisyntenic
OLC	FBgn0003941	635	1	Unisyntenic
OLC	FBgn0031591	636	2	Unisyntenic	Testis-specific
OLC	FBgn0010473	636	0	Bisyntenic	Ovary-specific
OLC	FBgn0028482	636	0	Bisyntenic
OLC	FBgn0020762	636	3	Unisyntenic
OLC	FBgn0031596	637	1	Unisyntenic	Testis-specific
OLC	FBgn0026319	637	4	Unisyntenic	Ovary-specific
OLC	FBgn0031597	638	10	Singleton
OLC	FBgn0031598	639	4	Unisyntenic
OLC	FBgn0261976	639	1	Unisyntenic
OLC	FBgn0027560	640	1	Unisyntenic	Testis-specific
OLC	FBgn0031600	640	5	Unisyntenic
OLC	FBgn0022153	641	7	Unisyntenic
OLC	FBgn0053003	641	0	Bisyntenic
OLC	FBgn0031601	641	0	Bisyntenic
OLC	FBgn0031602	641	0	Bisyntenic
OLC	FBgn0031603	641	0	Bisyntenic
OLC	FBgn0027609	641	0	Bisyntenic
OLC	FBgn0031604	641	2	Unisyntenic
OLC	FBgn0025684	642	4	Singleton
OLC	FBgn0031606	643	4	Singleton	Ovary-specific
OLC	FBgn0031607	644	2	Singleton
OLC	FBgn0040705	645	1	Unisyntenic	Testis-specific
OLC	FBgn0019982	645	3	Unisyntenic	Ovary-specific
OLC	FBgn0261606	646	2	Singleton
OLC	FBgn0053002	647	3	Singleton
OLC	FBgn0031608	648	2	Unisyntenic
OLC	FBgn0031609	648	4	Unisyntenic
OLC	FBgn0085380	649	0	Bisyntenic
OLC	FBgn0031611	649	2	Unisyntenic	Ovary-specific
OLC	FBgn0011603	649	0	Bisyntenic	Testis-specific
OLC	FBgn0053196	649	0	Bisyntenic
OLC	FBgn0031619	649	0	Bisyntenic
OLC	FBgn0031620	649	0	Bisyntenic	Testis-specific
OLC	FBgn0000227	649	0	Bisyntenic
OLC	FBgn0031621	649	0	Bisyntenic	Testis-specific
OLC	FBgn0031622	649	0	Bisyntenic	Testis-specific
OLC	FBgn0031623	649	0	Bisyntenic	Testis-specific
OLC	FBgn0031626	649	0	Bisyntenic	Testis-specific
OLC	FBgn0031627	649	3	Unisyntenic
OLC	FBgn0031628	650	4	Singleton
OLC	FBgn0031629	651	2	Singleton
OLC	FBgn0031630	652	1	Unisyntenic	Testis-specific
OLC	FBgn0031631	652	4	Unisyntenic
OLC	FBgn0031632	653	3	Unisyntenic	Testis-specific
OLC	FBgn0031633	653	2	Unisyntenic
OLC	FBgn0031634	654	4	Singleton
OLC	FBgn0031635	655	2	Unisyntenic
OLC	FBgn0031636	655	0	Bisyntenic
OLC	FBgn0031637	655	2	Unisyntenic
OLC	FBgn0031638	656	2	Unisyntenic
OLC	FBgn0031639	656	0	Bisyntenic
OLC	FBgn0031640	656	0	Bisyntenic
OLC	FBgn0051660	656	0	Bisyntenic
OLC	FBgn0000286	656	0	Bisyntenic
OLC	FBgn0031643	656	0	Bisyntenic
OLC	FBgn0031644	656	0	Bisyntenic	Testis-specific
OLC	FBgn0031645	656	7	Unisyntenic
OLC	FBgn0031646	657	3	Unisyntenic
OLC	FBgn0041150	657	0	Bisyntenic
OLC	FBgn0031649	657	1	Unisyntenic	Testis-specific
OLC	FBgn0031650	658	3	Unisyntenic
OLC	FBgn0031651	658	0	Bisyntenic
OLC	FBgn0015000	658	0	Bisyntenic
OLC	FBgn0031652	658	3	Unisyntenic
OLC	FBgn0031655	659	5	Singleton
OLC	FBgn0083960	660	3	Singleton
OLC	FBgn0015834	661	2	Unisyntenic
OLC	FBgn0262467	661	1	Unisyntenic
OLC	FBgn0031657	662	2	Unisyntenic
OLC	FBgn0010607	662	1	Unisyntenic
OLC	FBgn0031659	663	3	Singleton
OLC	FBgn0031660	664	2	Unisyntenic
OLC	FBgn0031661	664	2	Unisyntenic
OLC	FBgn0031662	665	3	Unisyntenic
OLC	FBgn0031663	665	4	Unisyntenic
OLC	FBgn0083962	666	1	Unisyntenic	Ovary-specific
OLC	FBgn0031664	666	2	Unisyntenic
OLC	FBgn0053113	667	4	Singleton
OLC	FBgn0031670	668	2	Unisyntenic
OLC	FBgn0016075	668	0	Bisyntenic
OLC	FBgn0000299	668	0	Bisyntenic
OLC	FBgn0260470	668	0	Bisyntenic	Testis-specific
OLC	FBgn0031673	668	0	Bisyntenic
OLC	FBgn0053995	668	0	Bisyntenic
OLC	FBgn0264743	668	0	Bisyntenic
OLC	FBgn0031675	668	0	Bisyntenic	Testis-specific
OLC	FBgn0022023	668	2	Unisyntenic
OLC	FBgn0031676	669	2	Unisyntenic
OLC	FBgn0031677	669	0	Bisyntenic
[truncated: 28,728 more rows]
